# Supplementary material for: Structure of the malaria vaccine candidate Pfs48/45 and its recognition by transmission blocking antibodies
Source: Nat Commun. 2022 Sep 24;13:5603. doi: 10.1038/s41467-022-33379-6 (PMC9509318; doi:10.1038/s41467-022-33379-6)
Supplement: Supplementary file 3 — Source Data [file 41467_2022_33379_MOESM3_ESM.xlsx]

## Sheet: Figure 1C
32F3																							85RF45.1
Time (s)	0.24375 nM	Fit	0.4875 nM	Fit	0.975 nM	Fit	1.95 nM	Fit	3.9 nM	Fit	7.8125 nM	Fit	15.65 nM	Fit	31.25 nM	Fit	62.5 nM	Fit	125 nM	Fit			Time (s)	0.24375 nM	Fit	0.4875 nM	Fit	0.975 nM	Fit	1.95 nM	Fit	3.9 nM	Fit	7.8125 nM	Fit
-60.36	-1.26733	0	-0.969822	0	-0.93339	0	-0.867188	0	0.256985	0	-1.2212	0	-0.611301	0	0.281425	0	-0.413343	0	-0.362617	0			-60.36	-0.781223	0	-0.320465	0	-0.721012	0	-0.666325	0	-0.759857	0	-0.749908	0
-59.36	-1.20483	0	-0.959763	0	-0.914202	0	-0.830811	0	0.266556	0	-1.18671	0	-0.60527	0	0.270658	0	-0.391298	0	-0.324312	0			-59.36	-0.69582	0	-0.176521	0	-0.6609	0	-0.544689	0	-0.569328	0	-0.635506	0
-58.36	-1.13354	0	-0.967088	0	-0.899797	0	-0.865234	0	0.267043	0	-1.14508	0	-0.617845	0	0.290801	0	-0.371157	0	-0.340547	0			-58.36	-0.698799	0	-0.265728	0	-0.763638	0	-0.647427	0	-0.686909	0	-0.657818	0
-57.36	-1.12207	0	-0.923728	0	-0.921086	0	-0.860596	0	0.239114	0	-1.12362	0	-0.579978	0	0.24605	0	-0.418545	0	-0.376753	0			-57.36	-0.684151	0	-0.261089	0	-0.617271	0	-0.517418	0	-0.597919	0	-0.611919	0
-56.36	-1.17383	0	-0.881345	0	-0.900139	0	-0.884521	0	0.198245	0	-1.10814	0	-0.593747	0	0.225592	0	-0.373769	0	-0.30102	0			-56.36	-0.760128	0	-0.276325	0	-0.713783	0	-0.607338	0	-0.735638	0	-0.692341	0
-55.36	-1.104	0	-0.855027	0	-0.855852	0	-0.84082	0	0.231154	0	-1.08625	0	-0.580003	0	0.267364	0	-0.346744	0	-0.247773	0			-55.36	-0.714226	0	-0.199665	0	-0.658848	0	-0.563633	0	-0.594769	0	-0.650349	0
-54.36	-1.00562	0	-0.849998	0	-0.804144	0	-0.753906	0	0.255715	0	-1.06125	0	-0.544456	0	0.290116	0	-0.327847	0	-0.226729	0			-54.36	-0.822723	0	-0.285065	0	-0.715881	0	-0.681213	0	-0.624847	0	-0.644196	0
-53.36	-1.02246	0	-0.819139	0	-0.746966	0	-0.732666	0	0.244338	0	-1.02362	0	-0.487107	0	0.281889	0	-0.335148	0	-0.254488	0			-53.36	-0.814911	0	-0.241364	0	-0.69928	0	-0.633362	0	-0.60434	0	-0.561188	0
-52.36	-1.01416	0	-0.82905	0	-0.721282	0	-0.752686	0	0.186331	0	-0.996744	0	-0.481516	0	0.270732	0	-0.330729	0	-0.265645	0			-52.36	-0.805828	0	-0.254448	0	-0.737415	0	-0.653431	0	-0.69062	0	-0.641655	0
-51.36	-0.974854	0	-0.822654	0	-0.747503	0	-0.752441	0	0.142434	0	-0.99191	0	-0.473166	0	0.238358	0	-0.345426	0	-0.289718	0			-51.36	-0.81794	0	-0.279156	0	-0.712856	0	-0.658657	0	-0.755512	0	-0.662457	0
-50.36	-0.953613	0	-0.763376	0	-0.72763	0	-0.74292	0	0.160696	0	-0.941445	0	-0.458445	0	0.257915	0	-0.360147	0	-0.278461	0			-50.36	-0.821796	0	-0.294441	0	-0.673473	0	-0.59779	0	-0.710564	0	-0.674568	0
-49.36	-0.913086	0	-0.732761	0	-0.706341	0	-0.697021	0	0.192776	0	-0.93605	0	-0.365452	0	0.293633	0	-0.377945	0	-0.25251	0			-49.36	-0.764519	0	-0.247761	0	-0.684608	0	-0.651161	0	-0.704998	0	-0.706257	0
-48.36	-0.914307	0	-0.729442	0	-0.705414	0	-0.703613	0	0.158498	0	-0.934855	0	-0.362987	0	0.258159	0	-0.367472	0	-0.258687	0			-48.36	-0.771698	0	-0.279694	0	-0.708923	0	-0.675964	0	-0.693085	0	-0.652008	0
-47.36	-0.914307	0	-0.690866	0	-0.664397	0	-0.723145	0	0.164846	0	-0.918741	0	-0.38447	0	0.229838	0	-0.358927	0	-0.228414	0			-47.36	-0.764618	0	-0.262604	0	-0.69574	0	-0.651306	0	-0.710663	0	-0.62149	0
-46.36	-0.883545	0	-0.652732	0	-0.610296	0	-0.684082	0	0.212747	0	-0.876187	0	-0.394553	0	0.195878	0	-0.384732	0	-0.201827	0			-46.36	-0.736687	0	-0.26314	0	-0.629065	0	-0.595861	0	-0.666548	0	-0.581499	0
-45.36	-0.87207	0	-0.593699	0	-0.557708	0	-0.636475	0	0.223928	0	-0.81193	0	-0.412668	0	0.246318	0	-0.348551	0	-0.178731	0			-45.36	-0.74865	0	-0.28853	0	-0.671789	0	-0.617102	0	-0.70854	0	-0.596636	0
-44.36	-0.816162	0	-0.523484	0	-0.533831	0	-0.597168	0	0.214553	0	-0.742373	0	-0.366258	0	0.329008	0	-0.291934	0	-0.167086	0			-44.36	-0.746307	0	-0.244781	0	-0.717102	0	-0.617249	0	-0.708832	0	-0.600494	0
-43.36	-0.746338	0	-0.517673	0	-0.53178	0	-0.556641	0	0.239895	0	-0.706802	0	-0.333469	0	0.331963	0	-0.259537	0	-0.142647	0			-43.36	-0.726921	0	-0.254839	0	-0.725256	0	-0.638586	0	-0.712446	0	-0.609087	0
-42.36	-0.723145	0	-0.530027	0	-0.544428	0	-0.515381	0	0.234377	0	-0.712517	0	-0.27844	0	0.303593	0	-0.276482	0	-0.142941	0			-42.36	-0.692497	0	-0.31978	0	-0.745275	0	-0.632483	0	-0.753706	0	-0.60689	0
-41.36	-0.7146	0	-0.529832	0	-0.532367	0	-0.499023	0	0.214553	0	-0.729191	0	-0.305955	0	0.292875	0	-0.285099	0	-0.173189	0			-41.36	-0.660076	0	-0.318659	0	-0.671495	0	-0.615831	0	-0.684271	0	-0.539118	0
-40.36	-0.672607	0	-0.489549	0	-0.517718	0	-0.487793	0	0.207473	0	-0.701237	0	-0.325364	0	0.279325	0	-0.27692	0	-0.206514	0			-40.36	-0.632389	0	-0.285992	0	-0.633995	0	-0.581749	0	-0.640278	0	-0.534039	0
-39.36	-0.595215	0	-0.461228	0	-0.516987	0	-0.465088	0	0.181594	0	-0.671575	0	-0.298387	0	0.256254	0	-0.282903	0	-0.194918	0			-39.36	-0.72941	0	-0.29937	0	-0.658434	0	-0.583239	0	-0.733955	0	-0.573784	0
-38.36	-0.610352	0	-0.444578	0	-0.486322	0	-0.484619	0	0.133547	0	-0.649772	0	-0.311888	0	0.271366	0	-0.266227	0	-0.14587	0			-38.36	-0.717251	0	-0.307524	0	-0.681578	0	-0.596617	0	-0.733858	0	-0.643461	0
-37.36	-0.594482	0	-0.441356	0	-0.483246	0	-0.463379	0	0.13506	0	-0.627482	0	-0.306346	0	0.22642	0	-0.257121	0	-0.121968	0			-37.36	-0.747185	0	-0.37398	0	-0.677893	0	-0.641272	0	-0.770063	0	-0.629839	0
-36.36	-0.59082	0	-0.454344	0	-0.444574	0	-0.434082	0	0.148195	0	-0.649284	0	-0.299192	0	0.207157	0	-0.275749	0	-0.130001	0			-36.36	-0.698307	0	-0.301128	0	-0.660118	0	-0.618858	0	-0.712788	0	-0.598003	0
-35.36	-0.604004	0	-0.455662	0	-0.389935	0	-0.425537	0	0.150051	0	-0.617082	0	-0.318455	0	0.189506	0	-0.279191	0	-0.129586	0			-35.36	-0.648453	0	-0.347418	0	-0.658457	0	-0.633554	0	-0.709223	0	-0.574469	0
-34.36	-0.613525	0	-0.456297	0	-0.342768	0	-0.406006	0	0.147951	0	-0.581169	0	-0.321409	0	0.176151	0	-0.246696	0	-0.112179	0			-34.36	-0.731119	0	-0.37896	0	-0.686632	0	-0.671495	0	-0.760933	0	-0.596245	0
-33.36	-0.592529	0	-0.440428	0	-0.314203	0	-0.394531	0	0.124758	0	-0.53405	0	-0.306517	0	0.164677	0	-0.224479	0	-0.0958214	0			-33.36	-0.698357	0	-0.396929	0	-0.626745	0	-0.651159	0	-0.725508	0	-0.553667	0
-32.36	-0.554688	0	-0.396629	0	-0.302924	0	-0.415771	0	0.145363	0	-0.528776	0	-0.279075	0	0.168778	0	-0.238493	0	-0.0609579	0			-32.36	-0.729849	0	-0.42061	0	-0.626011	0	-0.610874	0	-0.713057	0	-0.529985	0
-31.36	-0.474854	0	-0.327635	0	-0.300531	0	-0.425293	0	0.147219	0	-0.480827	0	-0.282835	0	0.186162	0	-0.239616	0	0.00769	0			-31.36	-0.735611	0	-0.420172	0	-0.667736	0	-0.642834	0	-0.765375	0	-0.567144	0
-30.36	-0.428711	0	-0.254978	0	-0.275677	0	-0.351807	0	0.169094	0	-0.412003	0	-0.270115	0	0.222465	0	-0.185441	0	0.0310588	0			-30.36	-0.686295	0	-0.399176	0	-0.698986	0	-0.682384	0	-0.765863	0	-0.529547	0
-29.36	-0.391113	0	-0.215135	0	-0.226459	0	-0.243896	0	0.172805	0	-0.405949	0	-0.241746	0	0.259916	0	-0.131047	0	0.022367	0			-29.36	-0.685074	0	-0.391362	0	-0.64686	0	-0.657846	0	-0.729854	0	-0.507085	0
-28.36	-0.362305	0	-0.207323	0	-0.183979	0	-0.201904	0	0.177687	0	-0.413274	0	-0.234422	0	0.245756	0	-0.118596	0	0.0169959	0			-28.36	-0.757682	0	-0.452105	0	-0.604039	0	-0.667516	0	-0.718428	0	-0.572466	0
-27.36	-0.342285	0	-0.194237	0	-0.143256	0	-0.201904	0	0.139992	0	-0.434173	0	-0.238426	0	0.187699	0	-0.170257	0	0.0385289	0			-27.36	-0.727603	0	-0.393414	0	-0.653038	0	-0.685753	0	-0.625874	0	-0.631695	0
-26.36	-0.344238	0	-0.182225	0	-0.125532	0	-0.211914	0	0.116115	0	-0.409563	0	-0.220311	0	0.141166	0	-0.204484	0	0.0344763	0			-26.36	-0.728774	0	-0.433354	0	-0.598398	0	-0.621347	0	-0.682857	0	-0.593511	0
-25.36	-0.324219	0	-0.182957	0	-0.109662	0	-0.20166	0	0.113674	0	-0.396989	0	-0.179173	0	0.142509	0	-0.224382	0	0.0436316	0			-25.36	-0.699675	0	-0.444488	0	-0.625303	0	-0.658995	0	-0.705659	0	-0.558257	0
-24.36	-0.312744	0	-0.160545	0	-0.079535	0	-0.193359	0	0.14634	0	-0.359587	0	-0.159202	0	0.137773	0	-0.215055	0	0.0799112	0			-24.36	-0.733951	0	-0.417583	0	-0.563193	0	-0.529014	0	-0.670795	0	-0.503521	0
-23.36	-0.272461	0	-0.102293	0	-0.030756	0	-0.162842	0	0.171389	0	-0.33947	0	-0.120237	0	0.121952	0	-0.192986	0	0.134403	0			-23.36	-0.709341	0	-0.418413	0	-0.539463	0	-0.547276	0	-0.703413	0	-0.49605	0
-22.36	-0.231445	0	-0.0721662	0	-0.00922	0	-0.15625	0	0.194924	0	-0.283049	0	-0.101951	0	0.14058	0	-0.144622	0	0.138627	0			-22.36	-0.755043	0	-0.396049	0	-0.494003	0	-0.554062	0	-0.694283	0	-0.463921	0
-21.36	-0.192383	0	-0.0816388	0	-0.0156686	0	-0.138184	0	0.172512	0	-0.258318	0	-0.0739484	0	0.147635	0	-0.120135	0	0.102957	0			-21.36	-0.707779	0	-0.369878	0	-0.483164	0	-0.557871	0	-0.67065	0	-0.485356	0
-20.36	-0.172852	0	-0.0839825	0	0.0210018	0	-0.156494	0	0.144289	0	-0.239983	0	-0.0695782	0	0.151859	0	-0.0934982	0	0.112064	0			-20.36	-0.687076	0	-0.362652	0	-0.584678	0	-0.579307	0	-0.668598	0	-0.472027	0
-19.36	-0.147705	0	-0.0126445	0	0.0743713	0	-0.113525	0	0.156789	0	-0.19926	0	-0.0770977	0	0.156352	0	-0.05424	0	0.131205	0			-19.36	-0.667448	0	-0.402251	0	-0.593565	0	-0.547667	0	-0.674409	0	-0.485503	0
-18.36	-0.131348	0	0.0303731	0	0.107233	0	-0.0510254	0	0.185402	0	-0.150236	0	-0.0543437	0	0.176469	0	-0.0364666	0	0.180375	0			-18.36	-0.565201	0	-0.31812	0	-0.529551	0	-0.453867	0	-0.59106	0	-0.447026	0
-17.36	-0.102051	0	0.0608417	0	0.16397	0	-0.00415	0	0.189504	0	-0.113079	0	-0.0199689	0	0.223734	0	-0.00444	0	0.227885	0			-17.36	-0.587074	0	-0.329155	0	-0.516464	0	-0.501328	0	-0.643013	0	-0.420464	0
-16.36	-0.0661621	0	0.0703628	0	0.174223	0	0.017334	0	0.187794	0	-0.111249	0	0.0353286	0	0.219705	0	-0.0287293	0	0.222391	0			-16.36	-0.598011	0	-0.401323	0	-0.515536	0	-0.525057	0	-0.681441	0	-0.394487	0
-15.36	-0.0563965	0	0.0792984	0	0.165385	0	-0.015625	0	0.17671	0	-0.103339	0	0.0337662	0	0.217557	0	-0.0291198	0	0.172879	0			-15.36	-0.595375	0	-0.440971	0	-0.48497	0	-0.561386	0	-0.663521	0	-0.46978	0
-14.36	-0.074707	0	0.100685	0	0.167778	0	-0.0339355	0	0.165871	0	-0.0843196	0	-0.0118636	0	0.222855	0	-0.0408626	0	0.147415	0			-14.36	-0.538735	0	-0.470268	0	-0.516953	0	-0.563828	0	-0.652778	0	-0.437065	0
-13.36	-0.0812988	0	0.108937	0	0.161528	0	-0.0471191	0	0.150929	0	-0.0620542	0	-0.0453597	0	0.209329	0	-0.0464292	0	0.149759	0			-13.36	-0.576235	0	-0.457866	0	-0.535361	0	-0.510459	0	-0.651265	0	-0.424663	0
-12.36	-0.0615234	0	0.134035	0	0.183599	0	-0.0534668	0	0.149904	0	-0.0465017	0	-0.0406476	0	0.176639	0	-0.0196463	0	0.18079	0			-12.36	-0.550355	0	-0.430034	0	-0.523886	0	-0.490683	0	-0.646138	0	-0.406596	0
-11.36	-0.0205078	0	0.162551	0	0.211773	0	-0.0351563	0	0.160353	0	-0.0282645	0	-0.00981	0	0.193754	0	-0.0211844	0	0.209134	0			-11.36	-0.57223	0	-0.472319	0	-0.505673	0	-0.570614	0	-0.711275	0	-0.459135	0
-10.36	-0.000977	0	0.17842	0	0.246441	0	0.000977	0	0.176222	0	-0.0154472	0	0.0337664	0	0.189237	0	-0.0178886	0	0.203153	0			-10.36	-0.629994	0	-0.460893	0	-0.536044	0	-0.573153	0	-0.67021	0	-0.468706	0
-9.36002	0.00195	0	0.172755	0	0.234087	0	0.0266113	0	0.168605	0	-0.0296814	0	0.0462906	0	0.168997	0	-0.0335876	0	0.164847	0			-9.36002	-0.633363	0	-0.461284	0	-0.548178	0	-0.534995	0	-0.715108	0	-0.477397	0
-8.36002	0.0170898	0	0.161672	0	0.215239	0	0.017334	0	0.164357	0	-0.00627	0	0.0465593	0	0.166971	0	-0.0184747	0	0.153543	0			-8.36002	-0.638637	0	-0.463774	0	-0.512875	0	-0.50604	0	-0.677949	0	-0.44229	0
-7.36002	0.0656738	0	0.187404	0	0.225542	0	0.0219727	0	0.144435	0	0.0546702	0	0.0476336	0	0.184256	0	-0.0312673	0	0.19036	0			-7.36002	-0.603774	0	-0.438725	0	-0.54664	0	-0.471445	0	-0.661372	0	-0.456303	0
-6.36002	0.09375	0	0.247316	0	0.280767	0	0.0266113	0	0.171389	0	0.131233	0	0.0687275	0	0.198124	0	-0.0137864	0	0.253544	0			-6.36002	-0.586586	0	-0.420952	0	-0.53746	0	-0.453964	0	-0.673775	0	-0.417046	0
-5.36002	0.116455	0	0.298635	0	0.348296	0	0.0922852	0	0.203176	0	0.193684	0	0.134694	0	0.209208	0	-0.00114	0	0.311991	0			-5.36002	-0.634045	0	-0.401127	0	-0.491707	0	-0.502938	0	-0.656246	0	-0.459721	0
-4.36002	0.144043	0	0.355617	0	0.404741	0	0.145752	0	0.258449	0	0.242048	0	0.188869	0	0.239798	0	0.0665107	0	0.345511	0			-4.36002	-0.676184	0	-0.482231	0	-0.498031	0	-0.542953	0	-0.695138	0	-0.4981	0
-3.36002	0.162842	0	0.313722	0	0.396733	0	0.19043	0	0.221437	0	0.243903	0	0.203371	0	0.177005	0	0.0500553	0	0.275882	0			-3.36002	-0.626089	0	-0.489458	0	-0.452671	0	-0.55521	0	-0.692305	0	-0.457964	0
-2.36002	0.134521	0	0.321437	0	0.416459	0	0.200195	0	0.221095	0	0.258525	0	0.218043	0	0.199392	0	0.109111	0	0.299978	0			-2.36002	-0.595423	0	-0.527494	0	-0.500912	0	-0.60223	0	-0.671846	0	-0.481596	0
-1.36002	0.21167	0	0.616995	0	0.724763	0	0.321533	0	0.467581	0	0.575034	0	0.28533	0	0.535625	0	0.400718	0	0.602031	0			-1.36002	-0.586581	0	-0.428274	0	-0.450176	0	-0.525372	0	-0.642893	0	-0.440969	0
-0.360016	0.549316	0	1.57711	0.000798	1.55117	0.00292	0.697998	0	1.43454	0.00638	1.31016	0.0287598	0.796841	0	1.32391	0.0724196	1.04649	0.229964	1.18304	0.289543			-0.360016	-0.370931	0	-0.0396595	0	-0.0883517	0	-0.156467	0	-0.529432	0	-0.01964	0
0.639984	1.17896	0.00106	-2.10456	0.00412	-1.14326	0.00957	1.44824	0.00851	-2.66413	0.0329631	-0.991464	0.0820035	0.651304	0.0789324	-2.07557	0.285272	-0.771981	0.655174	-1.11707	1.13898			0.639984	0.750814	0.0203102	-0.556451	0.0532939	0.592421	0.0938949	0.200331	0.187749	0.0569391	0.274	-0.753716	0.852558
1.63998	-1.03271	0.00273	2.26958	0.00744	2.23184	0.0162153	-0.398682	0.0217981	2.72002	0.0595394	2.0273	0.135228	-0.0228987	0.185545	2.9813	0.497904	2.14693	1.07955	3.87364	1.98521			1.63998	-4.65906	0.0520101	0.106648	0.116651	-0.904257	0.220583	-0.371054	0.440942	-0.317953	0.780014	-0.744914	1.86202
2.63998	0.10376	0.00439	0.473579	0.0107654	0.849204	0.0228592	0.970215	0.0350867	0.89814	0.0861095	1.18179	0.188435	1.24763	0.292096	1.27492	0.710314	1.64371	1.5031	2.42042	2.82822			2.63998	-0.743403	0.0836667	-0.44702	0.179912	-0.429074	0.347042	-0.159543	0.693531	-0.0294204	1.28423	0.943605	2.86551
3.63998	0.124756	0.00605	0.654148	0.0140872	0.880901	0.0295021	0.873779	0.0483729	1.08579	0.112673	1.26613	0.241623	1.39817	0.398586	1.52741	0.922504	1.9922	1.92582	3.08723	3.66804			3.63998	0.0340843	0.11528	-0.307812	0.243078	-0.142357	0.473273	0.191628	0.945517	0.536694	1.78665	2.28179	3.86305
4.63998	0.0576172	0.00771	0.617579	0.0174084	0.984815	0.036144	0.922363	0.0616567	1.13955	0.139231	1.39561	0.294792	1.4313	0.505013	1.7603	1.13447	2.47813	2.34771	3.89873	4.50468			4.63998	0.154192	0.14685	-0.295608	0.306148	-0.101348	0.599277	0.435273	1.1969	1.05843	2.28728	3.43633	4.85463
5.63998	0.141113	0.00937	0.658839	0.0207293	1.01045	0.0427849	1.00781	0.0749382	1.17935	0.165782	1.48789	0.347942	1.59805	0.611378	2.03179	1.34622	2.90367	2.76878	4.78618	5.33815			5.63998	0.236074	0.178377	-0.241703	0.369123	0.0682306	0.725053	0.708611	1.44768	1.6554	2.78612	4.56567	5.84027
6.63998	0.177246	0.0110313	0.636427	0.0240497	1.02598	0.0494248	0.98877	0.0882173	1.21748	0.192327	1.54888	0.401074	1.72359	0.717682	2.29605	1.55775	3.35162	3.18902	5.63198	6.16846			6.63998	0.343934	0.209861	-0.202494	0.432002	0.229411	0.850601	0.943522	1.69786	2.21043	3.28317	5.7455	6.81997
7.63998	0.188477	0.0126918	0.636818	0.0273696	1.04497	0.0560637	1.0083	0.101494	1.21738	0.218866	1.61465	0.454187	1.8502	0.823924	2.48238	1.76906	3.7543	3.60844	6.43916	6.99562			7.63998	0.45912	0.241302	-0.17183	0.494786	0.372283	0.975923	1.21115	1.94744	2.76497	3.77844	6.86772	7.79374
8.63998	0.196533	0.0143521	0.641798	0.0306891	1.07969	0.0627017	1.00806	0.114768	1.2292	0.245399	1.67779	0.507282	1.96406	0.930105	2.66812	1.98015	4.13628	4.02704	7.2604	7.81965			8.63998	0.533338	0.2727	-0.108354	0.557475	0.505827	1.10102	1.49631	2.19642	3.3177	4.27192	7.99516	8.76159
9.63998	0.195313	0.0160122	0.645118	0.0340081	1.08428	0.0693386	1.03467	0.12804	1.244	0.271925	1.71048	0.560358	2.06052	1.03622	2.83626	2.19102	4.5264	4.44482	8.07747	8.64056			9.63998	0.661999	0.304054	0.0137167	0.62007	0.688321	1.22589	1.82235	2.4448	3.925	4.76361	9.19853	9.72353
10.64	0.157227	0.0176721	0.658986	0.0373267	1.09683	0.0759746	1.03442	0.14131	1.27593	0.298445	1.79134	0.613415	2.16277	1.14228	3.02097	2.40167	4.95858	4.86178	8.8574	9.45835			10.64	0.834852	0.335366	0.132125	0.682569	0.881194	1.35053	2.15439	2.69259	4.58101	5.25353	10.2994	10.6796
11.64	0.155762	0.0193318	0.670607	0.0406449	1.11534	0.0826096	1.04907	0.154577	1.31343	0.324959	1.86944	0.666454	2.28682	1.24828	3.23721	2.6121	5.37579	5.27793	9.62222	10.273			11.64	0.857069	0.366635	0.13066	0.744973	1.01034	1.47494	2.36801	2.93977	5.09419	5.74167	11.2847	11.6297
12.64	0.172119	0.0209912	0.676027	0.0439625	1.09522	0.0892436	1.06763	0.167842	1.34863	0.351467	1.9491	0.719475	2.41907	1.35421	3.45276	2.82232	5.78651	5.69326	10.4164	11.0847			12.64	0.965661	0.397862	0.187691	0.807283	1.14857	1.59914	2.65346	3.18636	5.64068	6.22804	12.3251	12.5739
13.64	0.185547	0.0226505	0.692482	0.0472798	1.12212	0.0958765	1.1084	0.181105	1.37632	0.377968	2.04227	0.772476	2.55125	1.46008	3.65999	3.03231	6.19974	6.10778	11.2034	11.8932			13.64	1.09501	0.429045	0.300875	0.869498	1.34247	1.7231	2.97724	3.43236	6.26407	6.71263	13.3392	13.5123
14.64	0.224365	0.0243095	0.717287	0.0505966	1.13624	0.102509	1.11475	0.194365	1.42066	0.404463	2.12537	0.825459	2.69153	1.56589	3.87806	3.24209	6.62611	6.52149	12.0455	12.6987			14.64	1.13803	0.460186	0.346383	0.931619	1.48268	1.84684	3.24587	3.67775	6.82	7.19545	14.3288	14.4448
15.64	0.261963	0.0259684	0.722463	0.0539129	1.17007	0.10914	1.1543	0.207623	1.4605	0.430952	2.19295	0.878424	2.8073	1.67164	4.08543	3.45165	7.05818	6.93439	12.8642	13.5011			15.64	1.22279	0.491285	0.356978	0.993646	1.56991	1.97036	3.48349	3.92256	7.35249	7.6765	15.3799	15.3714
16.64	0.294678	0.027627	0.716652	0.0572289	1.19195	0.11577	1.2063	0.220878	1.45908	0.457435	2.23331	0.93137	2.89756	1.77733	4.29659	3.66099	7.4501	7.34648	13.6591	14.3004			16.64	1.30223	0.52234	0.416012	1.05558	1.6914	2.09365	3.74755	4.16677	7.8833	8.15578	16.3606	16.2922
17.64	0.296387	0.0292854	0.713869	0.0605443	1.20118	0.122399	1.22461	0.234131	1.4668	0.483912	2.292	0.984297	2.98096	1.88296	4.50537	3.87011	7.84693	7.75776	14.3777	15.0968			17.64	1.41112	0.553353	0.528805	1.11742	1.86108	2.21671	4.02807	4.41038	8.43555	8.63331	17.4314	17.2072
18.64	0.298096	0.0309436	0.721339	0.0638593	1.20601	0.129027	1.24365	0.247382	1.48574	0.510382	2.33519	1.03721	3.08328	1.98852	4.72137	4.07902	8.23655	8.16824	15.1686	15.8901			18.64	1.52938	0.584324	0.589058	1.17916	2.02297	2.33956	4.31911	4.65341	8.96819	9.10907	18.4621	18.1163
19.64	0.307617	0.0326016	0.718019	0.0671739	1.20826	0.135654	1.28491	0.260631	1.49048	0.536846	2.37476	1.0901	3.17285	2.09403	4.917	4.28771	8.59302	8.57792	15.928	16.6804			19.64	1.5828	0.615252	0.61484	1.24081	2.17707	2.46217	4.56623	4.89584	9.5032	9.58307	19.4549	19.0196
20.64	0.271729	0.0342593	0.730568	0.070488	1.22417	0.14228	1.27661	0.273877	1.51084	0.563304	2.43839	1.14297	3.25669	2.19947	5.11079	4.49618	8.98697	8.9868	16.6543	17.4678			20.64	1.62445	0.646138	0.705709	1.30237	2.32755	2.58457	4.83439	5.13768	10.0454	10.0553	20.4054	19.9171
21.64	0.270508	0.0359169	0.756642	0.0738017	1.27017	0.148905	1.28833	0.28712	1.55645	0.589755	2.50618	1.19582	3.35711	2.30485	5.31761	4.70444	9.39461	9.39487	17.4055	18.2521			21.64	1.73763	0.676982	0.824409	1.36383	2.4673	2.70674	5.13234	5.37893	10.5763	10.5258	21.353	20.8088
22.64	0.27832	0.0375742	0.78301	0.0771149	1.28848	0.155529	1.30615	0.300362	1.57451	0.616201	2.58309	1.24866	3.48626	2.41017	5.52854	4.91248	9.81942	9.80215	18.2073	19.0335			22.64	1.83661	0.707783	0.896383	1.4252	2.59465	2.82869	5.40055	5.6196	11.0989	10.9945	22.328	21.6947
23.64	0.306152	0.0392314	0.800197	0.0804277	1.28951	0.162152	1.35205	0.313601	1.5856	0.64264	2.65379	1.30147	3.59158	2.51543	5.72967	5.1203	10.2402	10.2086	18.9594	19.8119			23.64	1.90551	0.738542	0.869625	1.48648	2.72753	2.95042	5.6328	5.85967	11.5996	11.4615	23.259	22.5749
24.64	0.315918	0.0408883	0.822707	0.08374	1.29991	0.168774	1.39136	0.326837	1.58028	0.669073	2.7055	1.35427	3.72786	2.62063	5.90603	5.32791	10.62	10.6143	19.7144	20.5873			24.64	1.92875	0.769259	0.983004	1.54766	2.86127	3.07192	5.90522	6.09916	12.1007	11.9268	24.1302	23.4493
25.64	0.286621	0.042545	0.840041	0.0870519	1.30625	0.175395	1.41211	0.340072	1.57149	0.695499	2.78277	1.40705	3.84883	2.72577	6.1166	5.5353	11.0479	11.0192	20.4479	21.3599			25.64	2.00223	0.799934	1.06137	1.60875	3.02839	3.19321	6.19367	6.33806	12.6231	12.3903	25.0831	24.3179
26.64	0.294922	0.0442015	0.85884	0.0903633	1.32774	0.182015	1.45142	0.353304	1.5981	0.72192	2.83318	1.45981	3.97761	2.83084	6.32156	5.74248	11.4323	11.4233	21.1739	22.1295			26.64	2.08807	0.830566	1.1498	1.66975	3.19413	3.31427	6.4578	6.57637	13.1749	12.852	26.0619	25.1808
27.64	0.273438	0.0458578	0.837452	0.0936743	1.30484	0.188635	1.46167	0.366533	1.58843	0.748334	2.87898	1.51255	4.07537	2.93586	6.50779	5.94944	11.8048	11.8266	21.9123	22.8961			27.64	2.1309	0.861157	1.1915	1.73065	3.30378	3.43511	6.6673	6.8141	13.711	13.312	26.9911	26.038
28.64	0.288086	0.0475139	0.849415	0.0969848	1.30997	0.195253	1.44678	0.37976	1.6104	0.774742	2.94441	1.56528	4.15886	3.04081	6.68284	6.15618	12.1807	12.2291	22.6367	23.6599			28.64	2.16547	0.891706	1.22475	1.79147	3.40653	3.55572	6.85453	7.05124	14.1515	13.7703	27.8642	26.8895
29.64	0.307861	0.0491698	0.879103	0.100295	1.34556	0.20187	1.45337	0.392985	1.65986	0.801144	3.03082	1.61798	4.25069	3.1457	6.90127	6.36271	12.6067	12.6309	23.3876	24.4208			29.64	2.30228	0.922213	1.34213	1.85218	3.57856	3.67612	7.15595	7.2878	14.7126	14.2269	28.8277	27.7353
30.64	0.348877	0.0508254	0.88008	0.103605	1.37022	0.208486	1.46313	0.406208	1.68819	0.82754	3.10589	1.67067	4.36995	3.25054	7.11087	6.56903	13.0187	13.0318	24.1409	25.1788			30.64	2.45741	0.952678	1.43217	1.91281	3.68246	3.7963	7.45248	7.52377	15.278	14.6817	29.7398	28.5754
31.64	0.36499	0.0524809	0.868263	0.106914	1.37578	0.215101	1.45972	0.419428	1.69614	0.853929	3.15909	1.72334	4.47593	3.35531	7.28682	6.77513	13.4018	13.432	24.8303	25.9339			31.64	2.44989	0.983101	1.45058	1.97334	3.76725	3.91625	7.69401	7.75917	15.6931	15.1348	30.5685	29.4098
32.64	0.356934	0.0541361	0.843898	0.110223	1.38228	0.221715	1.45825	0.432646	1.70254	0.880312	3.2086	1.77599	4.54702	3.46002	7.46221	6.98102	13.796	13.8313	25.4944	26.6862			32.64	2.45311	1.01348	1.52002	2.03379	3.90453	4.03599	7.9602	7.99398	16.1692	15.5861	31.4189	30.2386
33.64	0.343506	0.0557911	0.85757	0.113531	1.36592	0.228329	1.46777	0.445861	1.70693	0.906689	3.24852	1.82862	4.63601	3.56467	7.63738	7.18669	14.1445	14.2299	26.2184	27.4356			33.64	2.53104	1.04382	1.59384	2.09413	4.07282	4.1555	8.21735	8.22821	16.6797	16.0358	32.3133	31.0617
34.64	0.355469	0.0574459	0.87676	0.116839	1.38028	0.234941	1.46973	0.459074	1.71611	0.93306	3.30623	1.88123	4.72722	3.66926	7.84544	7.39215	14.5492	14.6277	26.969	28.1821			34.64	2.67079	1.07412	1.6624	2.15439	4.19967	4.2748	8.4404	8.46186	17.1458	16.4837	33.1773	31.8792
35.64	0.384521	0.0591005	0.903371	0.120146	1.39175	0.241552	1.51685	0.472285	1.7232	0.959424	3.35518	1.93383	4.84624	3.77378	8.025	7.5974	14.9216	15.0248	27.6866	28.9259			35.64	2.76796	1.10438	1.82451	2.21456	4.37204	4.39388	8.71213	8.69493	17.6619	16.9299	34.0389	32.6911
36.64	0.404053	0.0607549	0.903175	0.123453	1.41289	0.248162	1.51025	0.485493	1.71592	0.985783	3.40616	1.9864	4.95542	3.87825	8.21162	7.80243	15.2924	15.421	28.425	29.6668			36.64	2.80956	1.13459	1.91943	2.27463	4.55968	4.51273	8.98327	8.92742	18.1525	17.3744	34.8838	33.4974
37.64	0.417236	0.0624091	0.912844	0.12676	1.45459	0.254772	1.52026	0.498699	1.74414	1.01214	3.47205	2.03896	5.0697	3.98266	8.42346	8.00726	15.6818	15.8165	29.1337	30.4049			37.64	2.88837	1.16476	1.92812	2.33461	4.67595	4.63137	9.2465	9.15934	18.6325	17.8172	35.7226	34.2982
38.64	0.448486	0.064063	0.908888	0.130066	1.44859	0.26138	1.57104	0.511903	1.76753	1.03848	3.50091	2.0915	5.19612	4.087	8.62112	8.21186	16.0456	16.2112	29.8147	31.1402			38.64	2.99413	1.1949	1.95044	2.3945	4.75951	4.74979	9.46459	9.39067	19.0664	18.2582	36.5454	35.0933
39.64	0.419189	0.0657168	0.885255	0.133371	1.44995	0.267987	1.58081	0.525104	1.7749	1.06482	3.56348	2.14402	5.25928	4.19129	8.80274	8.41626	16.4236	16.6052	30.5752	31.8727			39.64	3.09833	1.22499	2.07876	2.4543	4.94316	4.868	9.75712	9.62144	19.5785	18.6976	37.3815	35.8829
40.64	0.407227	0.0673703	0.873976	0.136676	1.45469	0.274594	1.61841	0.538303	1.77998	1.09115	3.6076	2.19653	5.34407	4.29551	9.00515	8.62044	16.7831	16.9983	31.2217	32.6025			40.64	3.22289	1.25504	2.17456	2.51401	5.06799	4.98598	10.0338	9.85162	20.0839	19.1353	38.1975	36.667
41.64	0.407471	0.0690237	0.904933	0.139981	1.50044	0.281199	1.6167	0.5515	1.81411	1.11748	3.69334	2.24901	5.42507	4.39968	9.20696	8.82441	17.1992	17.3907	31.891	33.3295			41.64	3.25634	1.28504	2.23169	2.57362	5.18139	5.10375	10.2681	10.0812	20.5425	19.5712	38.9836	37.4456
42.64	0.438721	0.0706768	0.955568	0.143286	1.5293	0.287803	1.64136	0.564694	1.87696	1.1438	3.79175	2.30148	5.54883	4.50378	9.41431	9.02817	17.5869	17.7824	32.6001	34.0537			42.64	3.30409	1.31501	2.26152	2.63315	5.32663	5.2213	10.5002	10.3103	21.0003	20.0055	39.8008	38.2187
43.64	0.484619	0.0723297	0.988136	0.146589	1.56475	0.294407	1.6853	0.577886	1.89951	1.17012	3.86282	2.35392	5.67234	4.60783	9.61751	9.23172	17.9732	18.1732	33.3277	34.7752			43.64	3.38822	1.34494	2.32822	2.69258	5.46601	5.33863	10.7421	10.5387	21.4853	20.438	40.6095	38.9862
44.64	0.515137	0.0739824	1.02202	0.149893	1.60562	0.301009	1.71924	0.591076	1.93975	1.19643	3.95723	2.40635	5.77691	4.71181	9.82481	9.43505	18.3833	18.5633	34.004	35.494			44.64	3.48256	1.37482	2.44682	2.75192	5.64108	5.45575	10.968	10.7666	21.9693	20.8689	41.4158	39.7484
45.64	0.570801	0.0756349	1.04048	0.153196	1.62437	0.30761	1.76904	0.604263	1.95137	1.22273	4.01287	2.45876	5.92097	4.81573	10.0069	9.63817	18.7636	18.9527	34.6892	36.21			45.64	3.49496	1.40466	2.53925	2.81117	5.80117	5.57265	11.2462	10.9939	22.459	21.2981	42.2243	40.505
46.64	0.544678	0.0772871	1.02915	0.156498	1.6336	0.314211	1.76074	0.617448	1.91904	1.24903	4.09305	2.51115	6.01365	4.91959	10.2127	9.84109	19.1316	19.3412	35.3377	36.9233			46.64	3.56254	1.43447	2.60019	2.87033	5.95356	5.68933	11.5095	11.2207	22.9274	21.7256	43.0252	41.2563
47.64	0.518311	0.0789392	1.00078	0.1598	1.61441	0.32081	1.75854	0.630631	1.92022	1.27532	4.13606	2.56353	6.11419	5.0234	10.4045	10.0438	19.5128	19.7291	36.0349	37.6339			47.64	3.63285	1.46423	2.58701	2.9294	6.09418	5.8058	11.7597	11.4469	23.3998	22.1514	43.7787	42.0021
48.64	0.499023	0.080591	0.971046	0.163102	1.60308	0.327409	1.77808	0.643811	1.92637	1.3016	4.20621	2.61588	6.21592	5.12714	10.6037	10.2463	19.8705	20.1161	36.686	38.3418			48.64	3.67904	1.49395	2.61909	2.98838	6.18715	5.92205	11.9735	11.6725	23.7964	22.5755	44.4885	42.7425
49.64	0.508789	0.0822427	0.995509	0.166403	1.60274	0.334006	1.7998	0.656989	1.95401	1.32788	4.28355	2.66822	6.34121	5.23082	10.8104	10.4486	20.2386	20.5024	37.3768	39.0471			49.64	3.81112	1.52363	2.71284	3.04727	6.36086	6.03808	12.2581	11.8975	24.2365	22.998	45.2753	43.4775
50.64	0.518311	0.0838941	1.00581	0.169704	1.59825	0.340602	1.83716	0.670164	1.97896	1.35415	4.33758	2.72054	6.44172	5.33444	11.0066	10.6506	20.6	20.8879	38.0991	39.7496			50.64	3.91088	1.55327	2.76196	3.10607	6.4884	6.15391	12.5231	12.122	24.7106	23.4188	46.0486	44.2072
51.64	0.508545	0.0855453	0.996437	0.173004	1.59307	0.347198	1.8501	0.683338	1.95493	1.38042	4.38003	2.77284	6.53867	5.438	11.1789	10.8525	20.9267	21.2727	38.7014	40.4495			51.64	3.95761	1.58286	2.78999	3.16478	6.59243	6.26951	12.6959	12.3459	25.1356	23.8379	46.7875	44.9316
52.64	0.489258	0.0871963	0.978371	0.176304	1.57964	0.353792	1.83911	0.696508	1.95347	1.40667	4.39773	2.82512	6.60276	5.5415	11.3507	11.0541	21.2762	21.6568	39.3826	41.1468			52.64	4.01845	1.61242	2.80717	3.2234	6.73129	6.3849	12.8871	12.5693	25.5434	24.2554	47.5181	45.6506
53.64	0.484131	0.0888471	0.994728	0.179603	1.62066	0.360386	1.83545	0.709677	1.97959	1.43293	4.465	2.87739	6.69248	5.64494	11.5434	11.2556	21.6603	22.04	40.0542	41.8414			53.64	4.11132	1.64194	2.85498	3.28193	6.85217	6.50008	13.1158	12.792	25.9913	24.6711	48.2378	46.3643
54.64	0.523682	0.0904977	1.02105	0.182902	1.66983	0.366978	1.8291	0.722843	2.00713	1.45917	4.55257	2.92963	6.80315	5.74832	11.7583	11.4568	22.0404	22.4226	40.7595	42.5334			54.64	4.1599	1.67141	2.92065	3.34037	6.95934	6.61504	13.3404	13.0142	26.4108	25.0853	48.9404	47.0727
55.64	0.565918	0.0921481	1.08296	0.186201	1.68956	0.37357	1.8584	0.736007	2.06294	1.48542	4.63299	2.98186	6.93416	5.85165	11.9812	11.6578	22.4201	22.8044	41.4431	43.2227			55.64	4.21122	1.70085	2.96933	3.39871	7.0434	6.72979	13.5356	13.2359	26.8065	25.4977	49.6478	47.7759
56.64	0.596924	0.0937983	1.11514	0.189499	1.70772	0.38016	1.90747	0.749168	2.0834	1.51165	4.68919	3.03407	7.07131	5.95491	12.1813	11.8587	22.7846	23.1854	42.1315	43.9095			56.64	4.26122	1.73024	3.04394	3.45697	7.15002	6.84433	13.7633	13.457	27.2159	25.9085	50.335	48.4738
57.64	0.602295	0.0954482	1.1479	0.192796	1.71763	0.38675	1.95044	0.762327	2.11812	1.53788	4.75213	3.08626	7.16853	6.05811	12.3885	12.0593	23.196	23.5657	42.8013	44.5936			57.64	4.30414	1.7596	3.0895	3.51514	7.27165	6.95865	13.986	13.6775	27.6103	26.3177	51.0292	49.1665
58.64	0.636475	0.0970979	1.17891	0.196094	1.74204	0.393339	1.98926	0.775484	2.14912	1.5641	4.80511	3.13843	7.27547	6.16125	12.5984	12.2597	23.569	23.9452	43.4182	45.2751			58.64	4.36996	1.78891	3.16938	3.57322	7.41274	7.07276	14.1925	13.8975	28.035	26.7252	51.7123	49.8539
59.64	0.629639	0.0987475	1.17754	0.19939	1.7521	0.399926	1.98926	0.788639	2.1458	1.59032	4.86141	3.19059	7.36467	6.26433	12.7854	12.4598	23.9312	24.324	44.0659	45.9541			59.64	4.4348	1.81818	3.24902	3.63122	7.53259	7.18666	14.4156	14.1169	28.4386	27.1311	52.364	50.5362
60.64	0.644287	0.100397	1.15024	0.202687	1.73345	0.406513	1.99585	0.801791	2.14609	1.61653	4.89212	3.24272	7.44993	6.36735	12.9512	12.6598	24.2461	24.7021	44.6727	46.6305			60.64	4.48349	1.84742	3.32807	3.68912	7.652	7.30034	14.6781	14.3357	28.8465	27.5353	53.0524	51.2133
61.64	0.600342	0.102046	1.1127	0.205982	1.73848	0.413098	1.98096	0.814941	2.15786	1.64273	4.92808	3.29484	7.5021	6.47031	13.1175	12.8596	24.5924	25.0794	45.3458	47.3043			61.64	4.55302	1.87661	3.34726	3.74693	7.79999	7.41382	14.965	14.554	29.2716	27.9379	53.7418	51.8853
62.64	0.570801	0.103695	1.11572	0.209278	1.73267	0.419683	1.97119	0.828088	2.17749	1.66893	4.98414	3.34694	7.57666	6.57321	13.3037	13.0592	24.9587	25.456	46.0252	47.9756			62.64	4.65902	1.90576	3.42377	3.80465	7.95302	7.52708	15.192	14.7717	29.7193	28.3388	54.4355	52.5521
63.64	0.577393	0.105343	1.11343	0.212573	1.77242	0.426267	1.98755	0.841233	2.22232	1.69512	5.05467	3.39902	7.67459	6.67605	13.4958	13.2585	25.3498	25.8319	46.6142	48.6443			63.64	4.71835	1.93487	3.47895	3.86229	8.08706	7.64013	15.4027	14.9889	30.1338	28.7381	55.1052	53.2139
64.64	0.608643	0.106992	1.13833	0.215867	1.80586	0.432849	2.03003	0.854376	2.25723	1.7213	5.11485	3.45109	7.80117	6.77884	13.6971	13.4577	25.7201	26.207	47.2376	49.3105			64.64	4.79525	1.96394	3.54902	3.91984	8.20717	7.75296	15.5934	15.2055	30.5564	29.1358	55.7636	53.8705
65.64	0.629883	0.10864	1.14629	0.219161	1.82535	0.439431	2.03979	0.867516	2.26861	1.74748	5.18489	3.50313	7.91179	6.88156	13.9065	13.6566	26.088	26.5814	47.9255	49.9742			65.64	4.85639	1.99298	3.5751	3.97729	8.32914	7.86559	15.7771	15.4216	30.9305	29.5319	56.4071	54.5221
66.64	0.657715	0.110288	1.16191	0.222455	1.84732	0.446012	2.08081	0.880654	2.29058	1.77366	5.24495	3.55516	8.02849	6.98422	14.1054	13.8554	26.45	26.955	48.551	50.6353			66.64	4.91439	2.02197	3.62104	4.03466	8.42592	7.97801	15.9804	15.6371	31.3077	29.9263	57.0331	55.1686
67.64	0.674072	0.111936	1.19444	0.225748	1.85747	0.452592	2.10693	0.89379	2.29331	1.79982	5.29324	3.60717	8.12888	7.08682	14.2867	14.0539	26.7896	27.3279	49.1998	51.294			67.64	4.98969	2.05092	3.65859	4.09194	8.49308	8.09021	16.1979	15.852	31.6919	30.3191	57.6806	55.8101
68.64	0.691895	0.113584	1.21817	0.229041	1.86519	0.45917	2.11646	0.906923	2.33364	1.82598	5.35752	3.65916	8.22769	7.18937	14.4964	14.2522	27.1495	27.7001	49.7767	51.9501			68.64	5.06972	2.07983	3.75835	4.14914	8.60239	8.20221	16.4183	16.0664	32.0791	30.7103	58.3289	56.4467
69.64	0.716309	0.115231	1.23516	0.232333	1.88467	0.465748	2.15088	0.920054	2.37993	1.85214	5.4261	3.71113	8.37175	7.29185	14.7148	14.4503	27.512	28.0716	50.4282	52.6038			69.64	5.15424	2.1087	3.80752	4.20624	8.75419	8.314	16.6568	16.2803	32.4977	31.0999	58.9599	57.0782
70.64	0.724365	0.116878	1.23335	0.235625	1.90269	0.472325	2.15771	0.933183	2.39595	1.87829	5.50225	3.76308	8.48213	7.39428	14.9262	14.6482	27.8873	28.4423	51.0744	53.255			70.64	5.21796	2.13754	3.81802	4.26326	8.85124	8.42557	16.8634	16.4936	32.872	31.4879	59.5866	57.7048
71.64	0.744385	0.118525	1.24273	0.238916	1.89981	0.478901	2.17749	0.94631	2.37798	1.90443	5.56709	3.81502	8.61016	7.49664	15.1029	14.8459	28.2229	28.8123	51.7066	53.9037			71.64	5.2873	2.16633	3.92251	4.32019	8.96635	8.53694	17.0796	16.7063	33.2613	31.8743	60.2218	58.3264
72.64	0.72583	0.120172	1.24771	0.242207	1.89326	0.485476	2.17896	0.959434	2.3605	1.93057	5.61009	3.86693	8.71218	7.59895	15.2768	15.0434	28.5571	29.1816	52.3398	54.55			72.64	5.31552	2.19508	3.99067	4.37703	9.08022	8.6481	17.2555	16.9185	33.6229	32.259	60.8127	58.9431
73.64	0.70752	0.121819	1.2792	0.245498	1.90816	0.492049	2.18994	0.972555	2.35366	1.9567	5.67576	3.91883	8.78689	7.70119	15.4418	15.2407	28.8923	29.5501	52.9838	55.1938			73.64	5.34892	2.22379	4.02573	4.43378	9.18818	8.75905	17.4499	17.1302	33.9916	32.6422	61.4054	59.5549
74.64	0.698242	0.123465	1.27671	0.248788	1.94536	0.498622	2.20654	0.985675	2.38194	1.98282	5.73599	3.97071	8.88218	7.80338	15.621	15.4378	29.2792	29.918	53.604	55.8352			74.64	5.41078	2.25247	4.08574	4.49045	9.29367	8.86979	17.6833	17.3413	34.3673	33.0238	62.0154	60.1619
75.64	0.709961	0.125111	1.28052	0.252077	1.98243	0.505194	2.22778	0.998792	2.44165	2.00894	5.82154	4.02258	8.98657	7.90551	15.8191	15.6347	29.669	30.2851	54.2288	56.4741			75.64	5.44106	2.2811	4.13481	4.54702	9.40207	8.98032	17.9072	17.5518	34.7247	33.4038	62.5957	60.764
76.64	0.729492	0.126757	1.27901	0.255367	2.01841	0.511765	2.25562	1.01191	2.48775	2.03505	5.90325	4.07442	9.11213	8.00757	16.0166	15.8314	30.0497	30.6515	54.8609	57.1106			76.64	5.49589	2.3097	4.181	4.60352	9.52045	9.09065	18.1142	17.7618	35.0919	33.7822	63.1651	61.3613
77.64	0.750488	0.128403	1.29585	0.258655	2.04649	0.518335	2.26855	1.02502	2.53047	2.06115	5.96795	4.12625	9.22053	8.10958	16.2107	16.0279	30.4101	31.0172	55.4356	57.7447			77.64	5.56928	2.33825	4.19521	4.65992	9.60441	9.20077	18.3041	17.9713	35.4699	34.159	63.7577	61.9538
78.64	0.762207	0.130049	1.32588	0.261944	2.08262	0.524904	2.2605	1.03813	2.5605	2.08725	6.05145	4.17806	9.32307	8.21153	16.386	16.2242	30.7844	31.3821	56.0554	58.3764			78.64	5.63222	2.36677	4.18535	4.71623	9.72324	9.31068	18.4964	18.1802	35.8579	34.5342	64.3655	62.5414
79.64	0.794678	0.131694	1.36572	0.265231	2.10596	0.531472	2.30615	1.05124	2.58252	2.11335	6.13575	4.22985	9.44165	8.31342	16.5933	16.4202	31.1677	31.7464	56.7151	59.0058			79.64	5.69228	2.39524	4.23711	4.77246	9.84604	9.42038	18.7076	18.3886	36.2329	34.9079	64.961	63.1244
80.64	0.827393	0.133339	1.41279	0.268519	2.12608	0.538039	2.38818	1.06434	2.62617	2.13943	6.20525	4.28162	9.57136	8.41525	16.7993	16.6161	31.5217	32.1099	57.3491	59.6327			80.64	5.80029	2.42368	4.36987	4.82861	9.98864	9.52988	18.9447	18.5964	36.6166	35.28	65.55	63.7026
81.64	0.838867	0.134984	1.41992	0.271806	2.15235	0.544605	2.42725	1.07745	2.69238	2.16551	6.2815	4.33337	9.67163	8.51703	17.0112	16.8117	31.9036	32.4727	57.9731	60.2572			81.64	5.84037	2.45207	4.46347	4.88466	10.1162	9.63917	19.1525	18.8037	36.9669	35.6505	66.1373	64.2761
82.64	0.86499	0.136629	1.44541	0.275092	2.1668	0.55117	2.45483	1.09055	2.75034	2.19159	6.35623	4.38511	9.79734	8.61874	17.2	17.0072	32.2886	32.8349	58.6114	60.8794			82.64	5.92245	2.48043	4.5478	4.94063	10.2578	9.74825	19.3596	19.0105	37.3473	36.0195	66.7116	64.8449
83.64	0.887451	0.138273	1.44004	0.278378	2.16924	0.557734	2.44824	1.10364	2.78916	2.21766	6.4086	4.43682	9.89902	8.72039	17.3772	17.2025	32.6332	33.1963	59.2146	61.4992			83.64	5.99721	2.50875	4.65092	4.99651	10.3593	9.85713	19.5798	19.2167	37.6925	36.3868	67.2559	65.409
84.64	0.918945	0.139917	1.42417	0.281664	2.17901	0.564297	2.44849	1.11674	2.80259	2.24372	6.46109	4.48852	10.0106	8.82199	17.5473	17.3975	32.9635	33.557	59.7688	62.1167			84.64	6.06508	2.53703	4.71123	5.05231	10.5056	9.9658	19.813	19.4223	38.0721	36.7527	67.834	65.9685
85.64	0.942139	0.141561	1.40713	0.284949	2.17232	0.570859	2.45044	1.12983	2.79556	2.26978	6.50608	4.54021	10.1121	8.92352	17.7245	17.5924	33.2817	33.917	60.3779	62.7319			85.64	6.11527	2.56527	4.75156	5.10802	10.6572	10.0743	20.0449	19.6275	38.4423	37.1169	68.399	66.5234
86.64	0.936768	0.143205	1.39414	0.288234	2.17803	0.57742	2.44531	1.14293	2.77427	2.29583	6.54178	4.59187	10.1987	9.025	17.8641	17.787	33.5789	34.2763	60.9678	63.3447			86.64	6.22582	2.59347	4.81591	5.16364	10.7854	10.1825	20.2681	19.8321	38.833	37.4797	68.9387	67.0737
87.64	0.918457	0.144849	1.43164	0.291518	2.18946	0.58398	2.44141	1.15601	2.75952	2.32187	6.60645	4.64351	10.2649	9.12642	18.0266	17.9815	33.9033	34.6348	61.5574	63.9552			87.64	6.30961	2.62164	4.84751	5.21918	10.8807	10.2906	20.4366	20.0361	39.1824	37.8408	69.4491	67.6194
88.64	0.89917	0.146492	1.46401	0.294802	2.23579	0.590539	2.45996	1.1691	2.77871	2.34791	6.69419	4.69514	10.3634	9.22778	18.2081	18.1757	34.2521	34.9927	62.1866	64.5633			88.64	6.40117	2.64976	4.91294	5.27463	10.9813	10.3984	20.6075	20.2396	39.5005	38.2004	69.972	68.1606
89.64	0.916992	0.148136	1.50318	0.298085	2.29126	0.597098	2.50879	1.18219	2.82764	2.37394	6.80372	4.74675	10.4959	9.32908	18.4387	18.3697	34.6328	35.3499	62.7908	65.1692			89.64	6.47353	2.67784	4.99419	5.32999	11.1056	10.5061	20.8084	20.4426	39.8381	38.5585	70.5059	68.6973
90.64	0.987305	0.149779	1.52139	0.301368	2.35176	0.603655	2.59692	1.19527	2.88369	2.39996	6.88279	4.79834	10.6355	9.43032	18.673	18.5636	34.9983	35.7064	63.4142	65.7728			90.64	6.4831	2.70589	5.0375	5.38527	11.2268	10.6135	21.0296	20.6451	40.19	38.9151	71.0495	69.2294
91.64	1.00879	0.151421	1.51968	0.304651	2.36714	0.610211	2.62817	1.20835	2.91763	2.42598	6.93785	4.84991	10.7782	9.5315	18.8709	18.7572	35.3539	36.0622	64.0125	66.374			91.64	6.51942	2.7339	5.09135	5.44046	11.3362	10.7208	21.2307	20.847	40.5606	39.2701	71.5638	69.7571
92.64	1.01685	0.153064	1.5085	0.307933	2.35459	0.616766	2.61646	1.22142	2.92329	2.452	6.97088	4.90147	10.8941	9.63263	19.0498	18.9507	35.6874	36.4173	64.5721	66.9731			92.64	6.58119	2.76186	5.13628	5.49557	11.4055	10.8278	21.4174	21.0484	40.8699	39.6236	72.0794	70.2803
93.64	1.00879	0.154706	1.48555	0.311215	2.34922	0.623321	2.58057	1.2345	2.92085	2.478	7.00457	4.95301	10.97	9.73369	19.2329	19.1439	36.0156	36.7717	65.1165	67.5698			93.64	6.66982	2.78979	5.18217	5.55059	11.4815	10.9346	21.6417	21.2492	41.2353	39.9755	72.6158	70.7991
94.64	1.01709	0.156348	1.4627	0.314496	2.31826	0.629874	2.58594	1.24757	2.93755	2.50401	7.03328	5.00452	11.0539	9.8347	19.4016	19.3369	36.3187	37.1254	65.6721	68.1643			94.64	6.70443	2.81768	5.20918	5.60553	11.6182	11.0413	21.8572	21.4496	41.5893	40.326	73.1472	71.3135
95.64	1.01147	0.15799	1.45132	0.317776	2.33003	0.636426	2.59692	1.26064	2.9457	2.53	7.09641	5.05602	11.1485	9.93565	19.5707	19.5298	36.6184	37.4784	66.2746	68.7565			95.64	6.77841	2.84554	5.30512	5.66038	11.7968	11.1477	22.0729	21.6493	41.9349	40.6749	73.6696	71.8236
96.64	1.01367	0.159632	1.48672	0.321057	2.342	0.642977	2.60815	1.27371	2.97451	2.55599	7.15892	5.10751	11.25	10.0365	19.7612	19.7224	36.9638	37.8307	66.8439	69.3465			96.64	6.83793	2.87335	5.37607	5.71515	11.8952	11.2539	22.2746	21.8486	42.2702	41.0223	74.1607	72.3292
97.64	1.03345	0.161274	1.49634	0.324337	2.35816	0.649528	2.62524	1.28678	3.00244	2.58197	7.23157	5.15897	11.3558	10.1374	19.9301	19.9148	37.3207	38.1824	67.441	69.9342			97.64	6.80121	2.90112	5.36074	5.76983	11.9576	11.3599	22.4102	22.0473	42.5633	41.3682	74.6422	72.8306
98.64	1.05591	0.162915	1.52275	0.327616	2.40811	0.656077	2.6543	1.29984	3.03838	2.60795	7.32625	5.21042	11.4621	10.2381	20.1203	20.1071	37.6817	38.5333	68.0395	70.5197			98.64	6.79985	2.92886	5.37558	5.82443	12.0535	11.4658	22.5438	22.2456	42.865	41.7126	75.1256	73.3276
99.64	1.07056	0.164556	1.53066	0.330895	2.40401	0.662625	2.68994	1.3129	3.0856	2.63392	7.36021	5.26185	11.5836	10.3389	20.2725	20.2991	38.0162	38.8836	68.6541	71.103			99.64	6.86654	2.95656	5.45869	5.87894	12.1502	11.5714	22.7195	22.4432	43.2118	42.0554	75.6306	73.8204
100.64	1.03979	0.166197	1.52925	0.334174	2.4188	0.669173	2.69189	1.32596	3.09053	2.65988	7.41375	5.31326	11.6815	10.4395	20.4356	20.4909	38.3495	39.2331	69.2278	71.6841			100.64	7.00024	2.98422	5.56836	5.93336	12.2465	11.6768	22.9281	22.6404	43.5538	42.3968	76.1323	74.3089
101.64	1.0564	0.167838	1.53228	0.337452	2.44888	0.675719	2.70654	1.33902	3.11211	2.68584	7.48604	5.36465	11.7627	10.5401	20.599	20.6826	38.6931	39.582	69.7176	72.263			101.64	7.13564	3.01184	5.66313	5.98771	12.3929	11.782	23.1712	22.837	43.916	42.7367	76.6277	74.7932
102.64	1.0481	0.169478	1.5395	0.340729	2.44444	0.682265	2.71948	1.35207	3.11909	2.71179	7.52972	5.41602	11.8597	10.6406	20.762	20.874	39.016	39.9302	70.302	72.8397			102.64	7.16557	3.03942	5.74399	6.04196	12.5828	11.887	23.3626	23.0331	44.2854	43.0751	77.1234	75.2733
103.64	1.04785	0.171119	1.56377	0.344007	2.46255	0.688809	2.72949	1.36512	3.13848	2.73774	7.59676	5.46738	11.9433	10.7411	20.9465	21.0652	39.3443	40.2778	70.8574	73.4142			103.64	7.17406	3.06697	5.7727	6.09614	12.7175	11.9919	23.5247	23.2287	44.6304	43.412	77.5781	75.7492
104.64	1.06763	0.172759	1.60987	0.347283	2.51245	0.695353	2.75098	1.37817	3.17774	2.76368	7.6836	5.51872	12.0264	10.8415	21.1438	21.2563	39.6992	40.6246	71.4358	73.9865			104.64	7.22133	3.09447	5.80498	6.15023	12.7752	12.0965	23.6954	23.4238	44.9367	43.7474	78.0376	76.2209
105.64	1.09717	0.174399	1.65972	0.35056	2.54825	0.701895	2.80469	1.39122	3.22759	2.78961	7.75801	5.57004	12.1492	10.9419	21.3529	21.4471	40.0334	40.9708	71.9957	74.5566			105.64	7.28534	3.12194	5.89394	6.20423	12.8435	12.2009	23.8802	23.6183	45.2091	44.0814	78.4889	76.6885
106.64	1.12622	0.176038	1.67232	0.353835	2.58921	0.708437	2.81909	1.40426	3.24849	2.81554	7.81707	5.62134	12.2523	11.0422	21.552	21.6378	40.3849	41.3163	72.5659	75.1246			106.64	7.40507	3.14937	5.97666	6.25815	12.9529	12.3051	24.0743	23.8124	45.5059	44.4138	78.9588	77.152
107.64	1.14795	0.177678	1.68276	0.357111	2.61226	0.714977	2.82104	1.41731	3.27871	2.84146	7.86924	5.67263	12.3502	11.1425	21.7437	21.8282	40.7428	41.6611	73.1678	75.6905			107.64	7.4309	3.17677	6.00952	6.31199	13.0535	12.4091	24.2319	24.0059	45.8044	44.7448	79.4001	77.6115
108.64	1.17578	0.179317	1.69785	0.360386	2.65093	0.721517	2.86646	1.43035	3.28892	2.86738	7.93057	5.72389	12.4588	11.2426	21.9511	22.0185	41.1044	42.0052	73.7248	76.2542			108.64	7.44042	3.20412	6.06982	6.36574	13.1594	12.513	24.4214	24.1989	46.0771	45.0743	79.8657	78.0668
109.64	1.2019	0.180956	1.70254	0.36366	2.68111	0.728056	2.88306	1.44339	3.31143	2.89329	7.99693	5.77514	12.589	11.3428	22.1539	22.2085	41.4242	42.3487	74.3379	76.8157			109.64	7.52143	3.23144	6.13393	6.41941	13.2789	12.6166	24.6209	24.3913	46.4034	45.4024	80.3351	78.5182
110.64	1.2002	0.182595	1.6898	0.366935	2.67412	0.734593	2.8833	1.45642	3.32798	2.91919	8.01028	5.82637	12.6897	11.4428	22.3482	22.3983	41.7334	42.6915	74.9029	77.3752			110.64	7.56806	3.25872	6.14053	6.47299	13.3528	12.72	24.7957	24.5833	46.7145	45.729	80.7865	78.9655
111.64	1.19849	0.184233	1.64985	0.370208	2.63706	0.74113	2.87158	1.46945	3.32442	2.94509	8.03032	5.87758	12.7661	11.5429	22.494	22.588	42.0264	43.0336	75.4381	77.9325			111.64	7.63266	3.28596	6.17841	6.5265	13.4546	12.8232	24.9942	24.7747	47.0168	46.0541	81.2509	79.4089
112.64	1.16577	0.185872	1.63316	0.373481	2.59405	0.747666	2.86011	1.48249	3.32822	2.97098	8.06033	5.92878	12.8374	11.6428	22.6417	22.7775	42.3245	43.375	75.963	78.4877			112.64	7.71357	3.31316	6.26699	6.57991	13.5826	12.9263	25.1939	24.9656	47.3233	46.3778	81.7299	79.8483
113.64	1.13599	0.18751	1.62456	0.376754	2.59805	0.7542	2.86646	1.49551	3.33159	2.99687	8.12703	5.97996	12.9162	11.7427	22.8218	22.9667	42.6524	43.7158	76.478	79.0408			113.64	7.77211	3.34032	6.32622	6.63325	13.6706	13.0291	25.3784	25.156	47.649	46.7001	82.1695	80.2838
114.64	1.12646	0.189148	1.64561	0.380027	2.62798	0.760734	2.89771	1.50854	3.35752	3.02274	8.21536	6.03111	13.0251	11.8426	23.0137	23.1558	43.0022	44.0559	77.056	79.5918			114.64	7.77998	3.36745	6.37197	6.6865	13.7466	13.1317	25.5213	25.3459	47.9212	47.0208	82.5683	80.7153
115.64	1.12964	0.190786	1.69058	0.383298	2.67329	0.767267	2.94019	1.52156	3.41421	3.04862	8.3253	6.08226	13.1454	11.9423	23.2232	23.3446	43.3622	44.3954	77.6558	80.1407			115.64	7.80985	3.39454	6.44101	6.73967	13.8792	13.2341	25.6854	25.5353	48.2151	47.3402	82.994	81.143
116.64	1.18848	0.192423	1.71631	0.38657	2.70533	0.773799	2.99536	1.53459	3.45264	3.07448	8.40088	6.13338	13.2888	12.0421	23.3972	23.5333	43.6963	44.7342	78.2173	80.6875			116.64	7.94003	3.42159	6.55927	6.79276	14.059	13.3364	25.9254	25.7242	48.5655	47.6581	83.4453	81.5669
117.64	1.22095	0.194061	1.75571	0.389841	2.72491	0.780329	3.00854	1.54761	3.4708	3.10035	8.49014	6.18448	13.3929	12.1417	23.5864	23.7218	44.037	45.0723	78.759	81.2323			117.64	8.0474	3.44861	6.629	6.84576	14.194	13.4384	26.1489	25.9125	48.9103	47.9746	83.881	81.9869
118.64	1.26392	0.195698	1.78565	0.393112	2.71802	0.786859	3.03369	1.56062	3.4961	3.1262	8.55201	6.23557	13.519	12.2413	23.77	23.9101	44.3848	45.4098	79.281	81.775			118.64	8.07773	3.47559	6.59956	6.89868	14.3018	13.5403	26.3284	26.1004	49.1786	48.2897	84.2685	82.4031
119.64	1.28345	0.197335	1.77559	0.396382	2.744	0.793388	3.05835	1.57364	3.53169	3.15205	8.61919	6.28664	13.614	12.3409	23.9499	24.0982	44.7049	45.7466	79.8888	82.3156			119.64	8.09696	3.50252	6.62485	6.95152	14.3868	13.6419	26.5015	26.2877	49.4583	48.6033	84.6659	82.8155
120.64	1.30957	0.198971	1.77378	0.399651	2.74199	0.799916	3.07739	1.58665	3.5626	3.17789	8.67923	6.33769	13.7004	12.4404	24.1278	24.286	45.0645	46.0827	80.4493	82.8542			120.64	8.13236	3.52943	6.66269	7.00427	14.4406	13.7434	26.6337	26.4746	49.716	48.9155	85.0421	83.2242
121.64	1.30908	0.200608	1.76333	0.402921	2.7419	0.806443	3.11523	1.59966	3.58633	3.20373	8.71983	6.38873	13.7887	12.5398	24.2986	24.4737	45.4024	46.4182	80.9568	83.3908			121.64	8.17524	3.55629	6.68276	7.05694	14.4991	13.8446	26.7642	26.6609	49.9669	49.2263	85.4235	83.6292
122.64	1.29932	0.202244	1.7731	0.406189	2.75972	0.812969	3.146	1.61267	3.6144	3.22956	8.77891	6.43974	13.8886	12.6392	24.4898	24.6612	45.742	46.753	81.5154	83.9253			122.64	8.22997	3.58312	6.75562	7.10953	14.6147	13.9457	26.9402	26.8467	50.2363	49.5357	85.854	84.0304
123.64	1.28833	0.20388	1.80147	0.409458	2.77036	0.819494	3.16553	1.62567	3.65034	3.25538	8.84954	6.49074	14.0069	12.7385	24.6841	24.8485	46.0644	47.0872	82.0821	84.4578			123.64	8.33984	3.60991	6.84131	7.16204	14.7694	14.0466	27.203	27.032	50.5555	49.8437	86.3022	84.428
124.64	1.29956	0.205516	1.81113	0.412726	2.80401	0.826018	3.19702	1.63868	3.64219	3.2812	8.89444	6.54172	14.1197	12.8378	24.8813	25.0356	46.3673	47.4207	82.6032	84.9883			124.64	8.47231	3.63666	6.89043	7.21447	14.8813	14.1472	27.4143	27.2168	50.8685	50.1502	86.7159	84.8219
125.64	1.30957	0.207152	1.83858	0.415993	2.81577	0.832541	3.2002	1.65168	3.64815	3.30701	8.9417	6.59268	14.2126	12.937	25.0607	25.2226	46.6648	47.7536	83.1007	85.5167			125.64	8.54086	3.66338	6.92036	7.26681	14.9741	14.2477	27.5659	27.4011	51.1371	50.4554	87.1184	85.2122
126.64	1.29956	0.208787	1.82363	0.41926	2.82759	0.839063	3.21973	1.66468	3.65005	3.33282	8.98203	6.64362	14.318	13.0361	25.233	25.4093	46.9842	48.0858	83.6556	86.0432			126.64	8.61264	3.69006	6.99799	7.31907	15.132	14.348	27.7633	27.585	51.451	50.7592	87.5395	85.5988
127.64	1.29175	0.210423	1.79605	0.422527	2.81612	0.845584	3.22949	1.67767	3.63052	3.35862	9.0211	6.69455	14.4176	13.1352	25.4095	25.5958	47.2867	48.4174	84.1836	86.5676			127.64	8.63325	3.7167	7.09121	7.37125	15.2754	14.4481	27.9375	27.7683	51.7652	51.0615	87.9298	85.9819
128.64	1.29834	0.212058	1.80713	0.425793	2.80713	0.852104	3.2312	1.69067	3.67066	3.38441	9.11426	6.74546	14.4934	13.2342	25.5979	25.7821	47.6196	48.7483	84.6802	87.0901			128.64	8.6727	3.7433	7.10835	7.42335	15.3346	14.548	28.077	27.9511	52.0093	51.3625	88.2883	86.3615
129.64	1.31909	0.213692	1.82744	0.429059	2.77456	0.858623	3.28491	1.70366	3.68316	3.4102	9.15865	6.79635	14.6067	13.3332	25.7767	25.9683	47.9147	49.0785	85.2403	87.6106			129.64	8.71293	3.76987	7.10971	7.47537	15.3664	14.6477	28.1967	28.1334	52.2277	51.6621	88.6414	86.7375
130.64	1.32104	0.215327	1.83779	0.432324	2.75215	0.865141	3.28491	1.71665	3.70327	3.43598	9.20786	6.84722	14.6867	13.4321	25.9275	26.1542	48.224	49.4082	85.7867	88.1292			130.64	8.79868	3.7964	7.17231	7.5273	15.4697	14.7472	28.3623	28.3152	52.4675	51.9604	89.0239	87.11
131.64	1.31104	0.216962	1.84517	0.435589	2.77452	0.871658	3.28491	1.72963	3.73994	3.46176	9.28387	6.89808	14.7694	13.531	26.106	26.34	48.5463	49.7372	86.346	88.6457			131.64	8.9623	3.82289	7.29692	7.57916	15.6142	14.8465	28.58	28.4965	52.7989	52.2572	89.4512	87.4791
132.64	1.31592	0.218596	1.8669	0.438853	2.80503	0.878175	3.2915	1.74262	3.76509	3.48753	9.35638	6.94892	14.8668	13.6298	26.2874	26.5255	48.8771	50.0655	86.8994	89.1603			132.64	9.04482	3.84935	7.35771	7.63093	15.7473	14.9457	28.7727	28.6773	53.1475	52.5527	89.8414	87.8447
133.64	1.34521	0.22023	1.89546	0.442117	2.81993	0.88469	3.31128	1.7556	3.8083	3.51329	9.4179	6.99973	14.9754	13.7285	26.4536	26.7109	49.2099	50.3932	87.4041	89.673			133.64	9.04555	3.87577	7.34087	7.68262	15.8491	15.0446	28.9231	28.8576	53.3807	52.8468	90.1824	88.2068
134.64	1.36841	0.221864	1.92397	0.445381	2.82857	0.891204	3.33398	1.76858	3.83828	3.53905	9.47715	7.05054	15.0863	13.8272	26.616	26.8961	49.5401	50.7202	87.9437	90.1837			134.64	9.09516	3.90215	7.38125	7.73423	15.9621	15.1434	29.0751	29.0374	53.5991	53.1396	90.5155	88.5656
135.64	1.38794	0.223497	1.9292	0.448644	2.82398	0.897717	3.3374	1.78156	3.84351	3.5648	9.52478	7.10132	15.1884	13.9259	26.7675	27.081	49.8329	51.0466	88.4288	90.6925			135.64	9.14857	3.9285	7.43462	7.78576	16.0506	15.2419	29.245	29.2167	53.8281	53.4309	90.8597	88.9209
136.64	1.39746	0.225131	1.93394	0.451907	2.80889	0.90423	3.33716	1.79453	3.86826	3.59055	9.58279	7.15209	15.2788	14.0244	26.9312	27.2658	50.159	51.3724	88.9046	91.1993			136.64	9.1999	3.95481	7.49233	7.83721	16.1187	15.3403	29.4131	29.3956	54.0958	53.721	91.2233	89.273
137.64	1.42554	0.226764	1.93672	0.455169	2.82066	0.910741	3.35352	1.80751	3.87398	3.61628	9.63592	7.20283	15.3741	14.1229	27.1067	27.4504	50.4733	51.6975	89.4165	91.7042			137.64	9.27314	3.98108	7.60439	7.88857	16.2076	15.4384	29.5999	29.5739	54.399	54.0097	91.6032	89.6217
138.64	1.44678	0.228397	1.92959	0.458431	2.83955	0.917251	3.33887	1.82048	3.88491	3.64202	9.72203	7.25356	15.4777	14.2214	27.2908	27.6348	50.7919	52.022	89.962	92.2072			138.64	9.34677	4.00732	7.67329	7.93986	16.3072	15.5364	29.77	29.7518	54.6718	54.297	91.9697	89.967
139.64	1.47607	0.230029	1.93272	0.461692	2.83721	0.923761	3.3584	1.83345	3.89634	3.66775	9.76968	7.30428	15.5858	14.3198	27.4611	27.819	51.0861	52.3459	90.4819	92.7083			139.64	9.35502	4.03352	7.65268	7.99107	16.4335	15.6342	29.9208	29.9291	54.945	54.583	92.3473	90.3091
140.64	1.46973	0.231662	1.93472	0.464953	2.86006	0.930269	3.3689	1.84641	3.88857	3.69347	9.83494	7.35497	15.6692	14.4181	27.633	28.003	51.383	52.6691	91.0131	93.2075			140.64	9.36757	4.05968	7.65654	8.04219	16.5202	15.7318	30.0727	30.106	55.1807	54.8677	92.6944	90.648
141.64	1.50562	0.233294	1.96304	0.468213	2.91402	0.936777	3.38477	1.85938	3.902	3.71918	9.90294	7.40565	15.7792	14.5164	27.8174	28.1869	51.7286	52.9917	91.5374	93.7049			141.64	9.41806	4.08581	7.69184	8.09324	16.6135	15.8292	30.2381	30.2824	55.4296	55.151	93.0419	90.9836
142.64	1.56274	0.234926	1.98897	0.471473	2.9503	0.943283	3.42529	1.87234	3.93501	3.74489	9.98309	7.45631	15.9058	14.6147	28.0208	28.3705	52.0727	53.3137	92.0611	94.2003			142.64	9.48168	4.1119	7.70825	8.14421	16.6536	15.9264	30.3975	30.4583	55.687	55.433	93.3689	91.316
143.64	1.59668	0.236558	2.0104	0.474733	2.99458	0.949789	3.44507	1.8853	3.99502	3.77059	10.062	7.50695	16.02	14.7128	28.2221	28.554	52.4275	53.635	92.5954	94.6938			143.64	9.50268	4.13796	7.75171	8.19509	16.6934	16.0235	30.5205	30.6337	55.9128	55.7136	93.6655	91.6452
144.64	1.65601	0.23819	2.02422	0.477992	3.03091	0.956293	3.51221	1.89825	4.02056	3.79629	10.1347	7.55757	16.1451	14.8109	28.4078	28.7372	52.7421	53.9557	93.1131	95.1855			144.64	9.51865	4.16397	7.85078	8.2459	16.7876	16.1203	30.6653	30.8086	56.1791	55.993	93.9868	91.9713
145.64	1.68481	0.239822	2.03286	0.481251	3.04292	0.962797	3.5625	1.91121	4.05508	3.82198	10.1795	7.60818	16.2655	14.909	28.5743	28.9203	53.0333	54.2758	93.5818	95.6753			145.64	9.5395	4.18995	7.89736	8.29662	16.8728	16.217	30.8177	30.983	56.4237	56.271	94.3212	92.2942
146.64	1.68018	0.241453	2.03916	0.484509	3.07476	0.969299	3.58545	1.92416	4.05308	3.84767	10.2305	7.65877	16.3552	15.007	28.7437	29.1032	53.3438	54.5953	94.0731	96.1633			146.64	9.59794	4.2159	7.92783	8.34727	16.9982	16.3134	30.997	31.157	56.6801	56.5477	94.6685	92.614
147.64	1.68335	0.243084	2.0522	0.487767	3.09361	0.975801	3.6001	1.93711	4.07783	3.87335	10.2953	7.70934	16.4486	15.1049	28.9075	29.2859	53.6313	54.9141	94.618	96.6494			147.64	9.65439	4.24181	7.96406	8.39783	17.0896	16.4097	31.1665	31.3304	56.9269	56.8231	95.0068	92.9307
148.64	1.6626	0.244715	2.07241	0.491024	3.11446	0.982302	3.625	1.95006	4.10781	3.89902	10.3751	7.75989	16.5663	15.2028	29.0767	29.4683	53.9415	55.2323	95.1365	97.1337			148.64	9.69975	4.26768	7.99619	8.44832	17.1885	16.5058	31.3443	31.5034	57.1604	57.0972	95.328	93.2444
149.64	1.64111	0.246346	2.07778	0.494281	3.1147	0.988801	3.63794	1.963	4.11318	3.92468	10.4464	7.81043	16.6747	15.3007	29.2559	29.6507	54.2171	55.5499	95.6392	97.6161			149.64	9.73549	4.29352	8.01616	8.49873	17.2946	16.6017	31.5139	31.6759	57.4276	57.37	95.6504	93.555
150.64	1.61182	0.247976	2.09483	0.497537	3.11504	0.9953	3.62793	1.97595	4.13169	3.95035	10.4859	7.86095	16.7485	15.3984	29.4412	29.8328	54.541	55.8668	96.1004	98.0967			150.64	9.80814	4.31932	8.08188	8.54906	17.4041	16.6974	31.6776	31.8479	57.6778	57.6415	95.9793	93.8626
151.64	1.59839	0.249606	2.10889	0.500793	3.13941	1.0018	3.646	1.98889	4.14112	3.976	10.5537	7.91145	16.8376	15.4962	29.6194	30.0147	54.8894	56.1832	96.6062	98.5755			151.64	9.9183	4.34509	8.19843	8.5993	17.5225	16.793	31.8496	32.0195	57.9479	57.9117	96.3002	94.1672
152.64	1.64453	0.251236	2.10752	0.504049	3.15362	1.00829	3.66406	2.00183	4.15293	4.00165	10.6048	7.96193	16.945	15.5938	29.814	30.1964	55.2246	56.4989	97.1483	99.0525			152.64	9.9707	4.37082	8.25952	8.64947	17.616	16.8883	32.0295	32.1905	58.2175	58.1807	96.6096	94.4689
153.64	1.64941	0.252866	2.11973	0.507304	3.18609	1.01479	3.69849	2.01476	4.1876	4.02729	10.6621	8.01239	17.0481	15.6914	30.0006	30.378	55.532	56.814	97.6812	99.5277			153.64	10.0073	4.39651	8.27676	8.69956	17.6664	16.9834	32.1779	32.3611	58.4616	58.4483	96.8947	94.7675
154.64	1.69531	0.254496	2.12129	0.510559	3.20909	1.02129	3.73755	2.0277	4.24507	4.05293	10.7194	8.06284	17.1732	15.789	30.1968	30.5594	55.8051	57.1285	98.1682	100.001			154.64	10.0365	4.42217	8.29814	8.74958	17.7063	17.0784	32.29	32.5312	58.672	58.7146	97.1692	95.0633
155.64	1.71655	0.256125	2.11397	0.513813	3.20811	1.02778	3.76514	2.04063	4.25874	4.07856	10.7599	8.11327	17.2786	15.8865	30.3533	30.7405	56.1052	57.4424	98.6436	100.473			155.64	10.103	4.44779	8.38232	8.79951	17.816	17.1732	32.4667	32.7008	58.9305	58.9797	97.5032	95.3562
156.64	1.7085	0.257754	2.11416	0.517067	3.20552	1.03427	3.79004	2.05356	4.27993	4.10418	10.7873	8.16368	17.388	15.9839	30.5229	30.9215	56.4126	57.7556	99.0846	100.942			156.64	10.1772	4.47337	8.46133	8.84936	17.9416	17.2678	32.6559	32.87	59.2109	59.2435	97.8327	95.6462
157.64	1.7146	0.259383	2.09566	0.520321	3.20786	1.04076	3.81763	2.06649	4.29951	4.1298	10.8393	8.21407	17.4862	16.0813	30.6831	31.1023	56.726	58.0683	99.5635	101.41			157.64	10.2272	4.49892	8.43608	8.89914	18.0154	17.3622	32.8	33.0387	59.4244	59.5061	98.108	95.9333
158.64	1.71777	0.261012	2.0918	0.523573	3.23023	1.04725	3.8291	2.07941	4.32837	4.15541	10.9233	8.26445	17.5723	16.1786	30.8716	31.2829	57.0503	58.3803	100.113	101.877			158.64	10.2515	4.52444	8.43393	8.94883	18.0615	17.4564	32.9379	33.2069	59.6244	59.7674	98.3851	96.2176
159.64	1.74561	0.262641	2.12012	0.526826	3.23218	1.05374	3.87524	2.09233	4.36304	4.18102	10.9891	8.31481	17.6879	16.2758	31.0665	31.4633	57.3539	58.6917	100.657	102.341			159.64	10.3131	4.54992	8.48222	8.99845	18.141	17.5505	33.107	33.3746	59.8444	60.0274	98.6917	96.4991
160.64	1.76685	0.264269	2.12832	0.530078	3.23384	1.06023	3.89575	2.10525	4.39566	4.20662	11.0577	8.36515	17.8073	16.3731	31.2396	31.6436	57.6532	59.0025	101.129	102.804			160.64	10.4006	4.57536	8.58813	9.04799	18.2639	17.6443	33.3264	33.5419	60.1367	60.2862	99.0413	96.7779
161.64	1.75049	0.265897	2.13418	0.53333	3.21455	1.06672	3.88794	2.11817	4.42935	4.23222	11.1095	8.41547	17.9159	16.4702	31.4026	31.8236	57.963	59.3127	101.562	103.265			161.64	10.4677	4.60077	8.62563	9.09745	18.3447	17.738	33.5068	33.7087	60.4072	60.5437	99.3451	97.0538
162.64	1.74731	0.267525	2.16123	0.536581	3.23296	1.07321	3.87964	2.13109	4.4481	4.2578	11.1682	8.46578	18.0268	16.5673	31.5501	32.0035	58.2622	59.6223	102.032	103.724			162.64	10.4819	4.62614	8.63149	9.14684	18.3898	17.8315	33.634	33.875	60.5898	60.8	99.5941	97.327
163.64	1.74878	0.269153	2.17974	0.539832	3.25406	1.0797	3.87817	2.144	4.46685	4.28339	11.2303	8.51607	18.1166	16.6643	31.7102	32.1831	58.5726	59.9313	102.541	104.181			163.64	10.5052	4.65148	8.66196	9.19614	18.4594	17.9248	33.7392	34.0408	60.7975	61.055	99.8651	97.5976
164.64	1.76709	0.270781	2.20703	0.543082	3.28321	1.08618	3.90601	2.15691	4.48438	4.30896	11.2799	8.56634	18.2179	16.7613	31.8851	32.3626	58.91	60.2397	103.048	104.637			164.64	10.549	4.67678	8.71318	9.24537	18.5653	18.0179	33.8631	34.2062	61.0515	61.3088	100.148	97.8654
165.64	1.80786	0.272408	2.2331	0.546332	3.30625	1.09266	3.92871	2.16982	4.51069	4.33453	11.3527	8.61659	18.3265	16.8582	32.0708	32.5419	59.2509	60.5475	103.562	105.091			165.64	10.5748	4.70204	8.73383	9.29452	18.6771	18.1109	34.0058	34.3711	61.284	61.5613	100.419	98.1305
166.64	1.82788	0.274035	2.26494	0.549581	3.33047	1.09915	3.94873	2.18272	4.53057	4.3601	11.436	8.66683	18.4207	16.9551	32.2525	32.721	59.5957	60.8547	104.066	105.543			166.64	10.5996	4.72728	8.74756	9.34359	18.7429	18.2036	34.1435	34.5356	61.4885	61.8127	100.671	98.393
167.64	1.86304	0.275662	2.30391	0.55283	3.35117	1.10563	3.97583	2.19563	4.56953	4.38566	11.5253	8.71704	18.5374	17.0519	32.4407	32.9	59.912	61.1613	104.528	105.994			167.64	10.6589	4.75247	8.80874	9.39259	18.8332	18.2962	34.3078	34.6996	61.706	62.0628	100.95	98.6529
168.64	1.87646	0.277289	2.32549	0.556079	3.3793	1.11211	3.99902	2.20853	4.61138	4.41121	11.6175	8.76724	18.6564	17.1487	32.6504	33.0787	60.2296	61.4672	105.017	106.443			168.64	10.6987	4.77763	8.88892	9.44151	18.9302	18.3886	34.4844	34.8631	61.946	62.3117	101.234	98.9101
169.64	1.91577	0.278915	2.32779	0.559327	3.41743	1.11859	4.03711	2.22143	4.64395	4.43675	11.6968	8.81743	18.7842	17.2454	32.8351	33.2573	60.5195	61.7726	105.557	106.89			169.64	10.726	4.80276	8.93535	9.49035	18.9956	18.4808	34.6316	35.0262	62.1556	62.5594	101.506	99.1648
170.64	1.9353	0.280542	2.33535	0.562575	3.43794	1.12507	4.07422	2.23433	4.66299	4.46229	11.7503	8.86759	18.8908	17.342	33.0152	33.4356	60.8082	62.0774	106.036	107.335			170.64	10.8054	4.82785	8.97085	9.53911	19.0807	18.5728	34.7819	35.1887	62.343	62.8058	101.76	99.4169
171.64	1.94995	0.282168	2.32051	0.565822	3.44273	1.13155	4.10669	2.24722	4.6501	4.48783	11.7989	8.91774	18.9643	17.4386	33.1786	33.6138	61.0696	62.3816	106.425	107.779			171.64	10.8719	4.8529	9.01655	9.58779	19.1541	18.6647	34.947	35.3509	62.5568	63.0511	102.048	99.6665
172.64	1.93848	0.283794	2.30425	0.569069	3.45645	1.13803	4.1001	2.26011	4.67949	4.51336	11.8463	8.96787	19.017	17.5352	33.3537	33.7918	61.3783	62.6852	106.884	108.221			172.64	10.9242	4.87792	9.08281	9.6364	19.2542	18.7563	35.1073	35.5126	62.78	63.2951	102.315	99.9136
173.64	1.94824	0.285419	2.29902	0.572315	3.47276	1.1445	4.11865	2.27301	4.72822	4.53888	11.8992	9.01798	19.0883	17.6316	33.539	33.9696	61.7024	62.9882	107.409	108.662			173.64	10.9747	4.90291	9.14375	9.68493	19.346	18.8478	35.24	35.6738	62.9824	63.538	102.577	100.158
174.64	1.95801	0.287045	2.29649	0.575561	3.47881	1.15098	4.14722	2.28589	4.74717	4.5644	11.9348	9.06807	19.175	17.728	33.7069	34.1473	61.9981	63.2906	107.919	109.1			174.64	11.0036	4.92786	9.18349	9.73339	19.4245	18.9391	35.3771	35.8345	63.2019	63.7796	102.832	100.4
175.64	1.96924	0.28867	2.29507	0.578807	3.50362	1.15745	4.15405	2.29878	4.77163	4.58991	12.0021	9.11815	19.2631	17.8244	33.8897	34.3247	62.3446	63.5924	108.404	109.538			175.64	11.0397	4.95277	9.19717	9.78177	19.4745	19.0302	35.4931	35.9948	63.4123	64.0201	103.06	100.64
176.64	1.99243	0.290295	2.31226	0.582052	3.51441	1.16393	4.1543	2.31166	4.81177	4.61541	12.049	9.16821	19.371	17.9207	34.0592	34.502	62.6613	63.8936	108.923	109.973			176.64	11.1117	4.97765	9.2393	9.83007	19.5488	19.1212	35.6455	36.1547	63.6055	64.2594	103.302	100.877
177.64	2.01538	0.29192	2.33838	0.585297	3.55542	1.1704	4.177	2.32454	4.84277	4.64091	12.124	9.21825	19.4773	18.017	34.2585	34.679	63.0154	64.1942	109.42	110.407			177.64	11.1812	5.0025	9.25767	9.87829	19.6655	19.2119	35.7917	36.3141	63.8129	64.4975	103.518	101.112
178.64	2.04443	0.293544	2.36514	0.588541	3.5732	1.17687	4.22583	2.33742	4.86099	4.6664	12.1888	9.26828	19.6139	18.1132	34.4205	34.8559	63.3055	64.4943	109.884	110.839			178.64	11.1909	5.02731	9.27881	9.92644	19.7395	19.3025	35.9228	36.473	64.0032	64.7344	103.75	101.344
179.64	2.06421	0.295169	2.3666	0.591785	3.57442	1.18334	4.23438	2.3503	4.8793	4.69189	12.2672	9.31828	19.7238	18.2093	34.5706	35.0326	63.577	64.7937	110.302	111.269			179.64	11.2226	5.05208	9.33691	9.97451	19.8092	19.3929	36.0546	36.6315	64.2128	64.9701	104.019	101.574
180.64	2.06592	0.296793	2.36685	0.595028	3.5959	1.18981	4.24585	2.36317	4.91739	4.71737	12.3277	9.36827	19.8351	18.3054	34.7229	35.2092	63.8348	65.0926	110.762	111.698			180.64	11.2469	5.07682	9.35786	10.0225	19.8692	19.4831	36.1699	36.7895	64.4052	65.2047	104.268	101.802
181.64	2.07764	0.298417	2.36094	0.598271	3.57158	1.19628	4.26733	2.37604	4.94346	4.74284	12.3607	9.41824	19.9222	18.4014	34.8579	35.3855	64.0873	65.3909	111.217	112.126			181.64	11.2916	5.10153	9.36699	10.0704	19.9453	19.5732	36.3393	36.9471	64.5987	65.4381	104.52	102.027
182.64	2.06763	0.300041	2.37764	0.601513	3.59434	1.20275	4.2666	2.38891	4.97358	4.76831	12.4301	9.4682	19.9984	18.4974	35.0183	35.5617	64.3852	65.6886	111.708	112.551			182.64	11.3588	5.1262	9.41313	10.1183	20.0835	19.6631	36.5266	37.1042	64.8265	65.6704	104.794	102.25
183.64	2.10645	0.301665	2.38706	0.604755	3.6187	1.20921	4.29932	2.40178	5.00254	4.79377	12.4912	9.51814	20.0993	18.5933	35.1937	35.7376	64.6931	65.9857	112.174	112.975			183.64	11.4096	5.15084	9.4706	10.166	20.1918	19.7527	36.6972	37.2609	65.0454	65.9015	105.053	102.471
184.64	2.11816	0.303288	2.38008	0.607997	3.63169	1.21568	4.30786	2.41465	5.01655	4.81923	12.551	9.56806	20.1849	18.6892	35.3706	35.9134	64.9846	66.2823	112.638	113.398			184.64	11.4641	5.17544	9.53735	10.2137	20.2925	19.8423	36.8498	37.4171	65.2549	66.1314	105.319	102.69
185.64	2.09204	0.304911	2.38696	0.611238	3.65308	1.22215	4.31152	2.42751	5.03369	4.84468	12.6068	9.61796	20.2775	18.785	35.5502	36.089	65.2811	66.5782	113.108	113.818			185.64	11.5184	5.20001	9.58881	10.2613	20.3598	19.9316	37.0021	37.5728	65.4451	66.3602	105.568	102.906
186.64	2.08569	0.306534	2.38486	0.614479	3.65459	1.22861	4.33398	2.44037	5.04258	4.87012	12.6546	9.66784	20.3921	18.8807	35.7127	36.2645	65.5376	66.8736	113.582	114.238			186.64	11.582	5.22455	9.65186	10.3089	20.4868	20.0207	37.1716	37.7282	65.6667	66.5879	105.814	103.12
187.64	2.05762	0.308157	2.41245	0.617719	3.65606	1.23507	4.31104	2.45323	5.04282	4.89556	12.711	9.71771	20.4795	18.9764	35.8721	36.4397	65.8343	67.1684	114.055	114.655			187.64	11.6607	5.24905	9.75449	10.3564	20.6118	20.1097	37.3249	37.883	65.8991	66.8144	106.059	103.332
188.64	2.05591	0.309779	2.45059	0.620959	3.65547	1.24153	4.33911	2.46608	5.08731	4.92099	12.7965	9.76756	20.5885	19.0721	36.0599	36.6148	66.1534	67.4626	114.551	115.071			188.64	11.6632	5.27351	9.78325	10.4037	20.6734	20.1985	37.4188	38.0375	66.0842	67.0398	106.256	103.541
189.64	2.08716	0.311402	2.49112	0.624198	3.67183	1.24799	4.38989	2.47894	5.13443	4.94642	12.868	9.81739	20.7077	19.1677	36.2513	36.7897	66.4657	67.7563	115.03	115.486			189.64	11.6601	5.29794	9.79824	10.4511	20.6987	20.2872	37.5014	38.1915	66.2141	67.264	106.447	103.749
190.64	2.10669	0.313024	2.51318	0.627437	3.67725	1.25446	4.42725	2.49179	5.18262	4.97184	12.9374	9.8672	20.8456	19.2632	36.4208	36.9644	66.767	68.0494	115.494	115.899			190.64	11.7346	5.32234	9.83838	10.4983	20.7685	20.3756	37.6462	38.345	66.4182	67.4871	106.692	103.954
191.64	2.146	0.314646	2.53848	0.630676	3.72285	1.26091	4.44971	2.50464	5.2145	4.99725	13.0201	9.917	20.9594	19.3587	36.5972	37.1389	67.0748	68.3419	115.961	116.31			191.64	11.8164	5.3467	9.87915	10.5455	20.8558	20.4639	37.8007	38.4981	66.6427	67.7091	106.93	104.157
192.64	2.18042	0.316268	2.56001	0.633914	3.74448	1.26737	4.48926	2.51749	5.22944	5.02266	13.0886	9.96678	21.0775	19.4541	36.7779	37.3132	67.3752	68.6338	116.423	116.72			192.64	11.8919	5.37103	9.95834	10.5925	20.9544	20.552	37.9578	38.6508	66.8584	67.93	107.186	104.358
193.64	2.177	0.317889	2.57046	0.637151	3.77193	1.27383	4.52539	2.53033	5.26773	5.04806	13.1568	10.0165	21.182	19.5494	36.9485	37.4874	67.6822	68.9251	116.902	117.128			193.64	11.9682	5.39532	10.0585	10.6396	21.068	20.6399	38.1122	38.803	67.0954	68.1498	107.438	104.557
194.64	2.2146	0.319511	2.57095	0.640389	3.80806	1.28029	4.54492	2.54317	5.28799	5.07346	13.2104	10.0663	21.2818	19.6447	37.0976	37.6613	67.9663	69.2159	117.357	117.535			194.64	12.0044	5.41958	10.0537	10.6865	21.1493	20.7276	38.2135	38.9548	67.3102	68.3685	107.653	104.754
195.64	2.21948	0.321132	2.55757	0.643625	3.80747	1.28674	4.56738	2.55601	5.31221	5.09885	13.2773	10.116	21.3555	19.74	37.2512	37.8351	68.2536	69.5061	117.775	117.94			195.64	11.9604	5.44381	10.0033	10.7334	21.195	20.8152	38.29	39.1061	67.4624	68.586	107.831	104.949
196.64	2.20483	0.322753	2.58023	0.646862	3.82271	1.29319	4.57593	2.56885	5.35757	5.12424	13.3463	10.1657	21.4452	19.8352	37.4207	38.0088	68.5729	69.7958	118.203	118.343			196.64	11.981	5.468	10.0517	10.7802	21.2436	20.9026	38.4545	39.257	67.6385	68.8025	108.054	105.142
197.64	2.21655	0.324373	2.59463	0.650098	3.83711	1.29965	4.5957	2.58168	5.37197	5.14961	13.4121	10.2154	21.5359	19.9303	37.6127	38.1822	68.8872	70.0849	118.654	118.745			197.64	12.0576	5.49216	10.1559	10.8269	21.3172	20.9898	38.6246	39.4075	67.8841	69.0178	108.278	105.333
198.64	2.17871	0.325994	2.60972	0.653333	3.84233	1.3061	4.59863	2.59452	5.37559	5.17499	13.4816	10.2651	21.6158	20.0254	37.7844	38.3554	69.1867	70.3734	119.088	119.146			198.64	12.142	5.51629	10.225	10.8735	21.4267	21.0769	38.7736	39.5575	68.0906	69.2321	108.498	105.522
199.64	2.16748	0.327614	2.64268	0.656568	3.86529	1.31255	4.60913	2.60735	5.4249	5.20035	13.5596	10.3148	21.729	20.1204	37.9691	38.5285	69.513	70.6614	119.532	119.545			199.64	12.1843	5.54038	10.2502	10.9201	21.5236	21.1638	38.8981	39.7071	68.2941	69.4452	108.729	105.709
200.64	2.19653	0.329234	2.65356	0.659803	3.89038	1.319	4.62817	2.62018	5.45728	5.22571	13.6046	10.3644	21.8358	20.2154	38.1473	38.7014	69.7706	70.9487	119.972	119.942			200.64	12.2413	5.56443	10.2928	10.9666	21.6452	21.2505	39.0312	39.8562	68.4793	69.6573	108.927	105.893
201.64	2.18848	0.330854	2.66568	0.663037	3.89693	1.32545	4.63965	2.633	5.48965	5.25107	13.6511	10.414	21.9246	20.3103	38.3036	38.8741	70.0559	71.2356	120.416	120.338			201.64	12.2886	5.58846	10.3197	11.013	21.7044	21.337	39.1766	40.0049	68.6402	69.8683	109.111	106.076
202.64	2.19629	0.332474	2.68794	0.666271	3.9354	1.3319	4.64917	2.64583	5.5124	5.27642	13.7031	10.4636	21.9932	20.4052	38.4756	39.0466	70.3547	71.5218	120.876	120.733			202.64	12.3449	5.61245	10.3692	11.0593	21.78	21.4233	39.2788	40.1532	68.8131	70.0783	109.319	106.257
203.64	2.22754	0.334093	2.69151	0.669504	3.94756	1.33835	4.66919	2.65865	5.52769	5.30176	13.7534	10.5132	22.0937	20.5	38.628	39.219	70.6272	71.8075	121.309	121.126			203.64	12.3901	5.6364	10.4011	11.1056	21.8743	21.5095	39.4192	40.3011	68.9924	70.2871	109.554	106.437
204.64	2.24731	0.335712	2.68061	0.672737	3.9896	1.34479	4.6687	2.67147	5.57222	5.3271	13.8198	10.5628	22.1878	20.5948	38.8062	39.3912	70.9382	72.0927	121.788	121.517			204.64	12.4051	5.66032	10.4273	11.1518	21.9583	21.5955	39.5455	40.4485	69.1817	70.4949	109.768	106.614
205.64	2.26733	0.337331	2.70244	0.675969	4.00552	1.35124	4.71631	2.68429	5.59868	5.35243	13.8803	10.6123	22.315	20.6895	38.9889	39.5632	71.2312	72.3773	122.3	121.907			205.64	12.4639	5.68421	10.4632	11.1979	22.0506	21.6814	39.7064	40.5955	69.3584	70.7016	109.996	106.789
206.64	2.29492	0.33895	2.68921	0.679201	3.99805	1.35768	4.75562	2.6971	5.62671	5.37775	13.9218	10.6619	22.4271	20.7841	39.1471	39.735	71.5221	72.6613	122.759	122.296			206.64	12.5736	5.70807	10.5471	11.244	22.1699	21.767	39.9038	40.7421	69.5722	70.9073	110.229	106.963
207.64	2.28809	0.340569	2.67324	0.682433	4.04463	1.36413	4.75854	2.70991	5.66128	5.40307	13.9869	10.7114	22.5253	20.8787	39.3128	39.9066	71.8326	72.9448	123.185	122.683			207.64	12.6352	5.73189	10.5796	11.2899	22.2512	21.8525	40.0749	40.8882	69.7529	71.1119	110.431	107.134
208.64	2.30957	0.342187	2.6752	0.685664	4.07588	1.37057	4.80786	2.72272	5.70059	5.42838	14.0487	10.7609	22.6364	20.9732	39.4925	40.0781	72.1251	73.2277	123.646	123.069			208.64	12.6683	5.75568	10.624	11.3358	22.3275	21.9378	40.2377	41.0339	69.9356	71.3155	110.618	107.304
209.64	2.3291	0.343805	2.67227	0.688894	4.11031	1.37701	4.84863	2.73553	5.72891	5.45369	14.083	10.8104	22.7539	21.0677	39.6613	40.2494	72.4074	73.5101	124.112	123.453			209.64	12.7216	5.77943	10.6902	11.3817	22.4389	22.023	40.3835	41.1792	70.1307	71.518	110.813	107.472
210.64	2.33057	0.345424	2.67358	0.692125	4.14234	1.38345	4.87939	2.74834	5.74341	5.47899	14.1328	10.8598	22.8484	21.1621	39.8127	40.4205	72.6809	73.7919	124.541	123.836			210.64	12.7788	5.80315	10.7584	11.4274	22.5541	22.108	40.4989	41.3241	70.3198	71.7195	111.022	107.639
211.64	2.32715	0.347041	2.67686	0.695354	4.15361	1.38989	4.88965	2.76114	5.75474	5.50429	14.184	10.9093	22.9459	21.2565	39.9621	40.5914	72.9611	74.0732	124.932	124.217			211.64	12.843	5.82684	10.8015	11.4731	22.6505	22.1928	40.6117	41.4685	70.4794	71.9199	111.214	107.803
212.64	2.30908	0.348659	2.68335	0.698584	4.17969	1.39633	4.88135	2.77394	5.75977	5.52958	14.2227	10.9587	23.0342	21.3508	40.1101	40.7621	73.2317	74.3539	125.342	124.597			212.64	12.8506	5.8505	10.8336	11.5187	22.712	22.2774	40.6961	41.6125	70.6431	72.1193	111.375	107.966
213.64	2.28809	0.350276	2.69365	0.701813	4.18423	1.40277	4.88794	2.78674	5.77959	5.55486	14.2744	11.0081	23.1265	21.4451	40.2711	40.9327	73.5122	74.634	125.769	124.975			213.64	12.8329	5.87412	10.8373	11.5643	22.7819	22.3619	40.8051	41.7561	70.7906	72.3177	111.53	108.127
214.64	2.26025	0.351893	2.72163	0.705041	4.20542	1.40921	4.88159	2.79954	5.7978	5.58014	14.3508	11.0575	23.2401	21.5393	40.4597	41.1031	73.8156	74.9136	126.211	125.352			214.64	12.8661	5.8977	10.9056	11.6097	22.8759	22.4462	40.9514	41.8992	70.9835	72.515	111.736	108.286
215.64	2.28027	0.35351	2.78218	0.708269	4.22251	1.41564	4.88794	2.81233	5.83906	5.60541	14.4195	11.1069	23.3706	21.6334	40.6637	41.2733	74.1229	75.1927	126.657	125.727			215.64	12.9547	5.92126	10.9992	11.6551	22.9533	22.5303	41.1156	42.042	71.1915	72.7113	111.941	108.444
216.64	2.31763	0.355127	2.84146	0.711497	4.21602	1.42208	4.9187	2.82512	5.89639	5.63067	14.4884	11.1563	23.5075	21.7275	40.8589	41.4434	74.4042	75.4712	127.101	126.101			216.64	13.0403	5.94478	11.0498	11.7004	23.0173	22.6143	41.2561	42.1843	71.3884	72.9066	112.132	108.6
217.64	2.33691	0.356744	2.86523	0.714724	4.22803	1.42851	4.94678	2.83791	5.9314	5.65593	14.5607	11.2056	23.6224	21.8216	41.0328	41.6132	74.6959	75.7492	127.565	126.474			217.64	13.0789	5.96827	11.0672	11.7457	23.0723	22.6981	41.3389	42.3262	71.5574	73.1009	112.301	108.754
218.64	2.36792	0.35836	2.88359	0.717951	4.2499	1.43494	4.95947	2.8507	5.95488	5.68119	14.5968	11.2549	23.7419	21.9156	41.1897	41.7829	74.9962	76.0266	128.018	126.845			218.64	13.13	5.99173	11.1045	11.7909	23.1596	22.7817	41.4409	42.4677	71.711	73.2942	112.489	108.907
219.64	2.38794	0.359976	2.88408	0.721177	4.28238	1.44138	4.97144	2.86349	5.97808	5.70643	14.6572	11.3043	23.8372	22.0095	41.3614	41.9524	75.2836	76.3035	128.452	127.215			219.64	13.1809	6.01515	11.1308	11.836	23.2455	22.8652	41.5776	42.6088	71.8806	73.4865	112.672	109.058
220.64	2.41431	0.361592	2.89517	0.724403	4.30196	1.44781	5.00757	2.87627	6.00894	5.73168	14.7114	11.3536	23.9361	22.1034	41.53	42.1218	75.5591	76.5799	128.881	127.584			220.64	13.2192	6.03854	11.1647	11.881	23.3055	22.9484	41.6978	42.7494	72.0604	73.6778	112.842	109.207
221.64	2.41553	0.363208	2.89785	0.727628	4.33931	1.45424	5.00708	2.88905	6.02481	5.75691	14.7833	11.4028	24.026	22.1972	41.6883	42.2909	75.8348	76.8557	129.305	127.951			221.64	13.2294	6.0619	11.1945	11.926	23.3689	23.0316	41.8235	42.8897	72.2125	73.868	112.994	109.355
222.64	2.44678	0.364824	2.87613	0.730853	4.35127	1.46067	5.02832	2.90183	6.03286	5.78214	14.8329	11.4521	24.1171	22.291	41.8528	42.4599	76.0985	77.131	129.715	128.316			222.64	13.2517	6.08522	11.2626	11.9708	23.4758	23.1145	41.9533	43.0295	72.4126	74.0573	113.148	109.501
223.64	2.45508	0.366439	2.86221	0.734078	4.36787	1.4671	5.02197	2.9146	6.048	5.80736	14.8908	11.5013	24.1782	22.3847	42.0011	42.6287	76.3657	77.4057	130.12	128.681			223.64	13.284	6.10851	11.3155	12.0157	23.5765	23.1973	42.1146	43.1689	72.594	74.2456	113.327	109.646
224.64	2.4563	0.368054	2.84443	0.737302	4.38218	1.47352	5.02686	2.92738	6.04316	5.83258	14.9535	11.5506	24.2542	22.4783	42.1511	42.7973	76.6471	77.6799	130.517	129.043			224.64	13.2992	6.13177	11.3648	12.0604	23.654	23.2799	42.2573	43.3079	72.7728	74.4329	113.499	109.789
225.64	2.45996	0.369669	2.8166	0.740526	4.37315	1.47995	5.03687	2.94015	6.05122	5.85779	15.0159	11.5998	24.3278	22.5719	42.3009	42.9658	76.9188	77.9535	130.946	129.405			225.64	13.3222	6.155	11.432	12.1051	23.7085	23.3624	42.3921	43.4465	72.9244	74.6193	113.692	109.931
226.64	2.44824	0.371284	2.79971	0.743749	4.36763	1.48638	5.02002	2.95292	6.07681	5.883	15.0703	11.649	24.407	22.6655	42.4272	43.1341	77.1955	78.2267	131.386	129.765			226.64	13.4017	6.17819	11.4751	12.1497	23.7668	23.4446	42.5105	43.5846	73.0872	74.8046	113.855	110.071
227.64	2.44653	0.372898	2.79649	0.746972	4.3792	1.4928	5.02661	2.96568	6.12461	5.9082	15.1521	11.6981	24.4951	22.759	42.5958	43.3022	77.5013	78.4992	131.798	130.124			227.64	13.463	6.20135	11.5249	12.1942	23.8001	23.5268	42.6305	43.7224	73.2446	74.989	114.014	110.209
228.64	2.48877	0.374512	2.81392	0.750194	4.40684	1.49922	5.07886	2.97845	6.15498	5.93339	15.2199	11.7473	24.5987	22.8524	42.7515	43.4701	77.778	78.7713	132.216	130.481			228.64	13.4983	6.22448	11.5464	12.2386	23.8219	23.6087	42.734	43.8598	73.3881	75.1724	114.205	110.346
229.64	2.49902	0.376126	2.83169	0.753416	4.4272	1.50565	5.13623	2.99121	6.19888	5.95858	15.3006	11.7964	24.6967	22.9458	42.9207	43.6379	78.0694	79.0428	132.662	130.837			229.64	13.5251	6.24757	11.5709	12.283	23.8454	23.6905	42.828	43.9967	73.5349	75.3549	114.348	110.482
230.64	2.52002	0.37774	2.82637	0.756638	4.42588	1.51207	5.18701	3.00397	6.22309	5.98376	15.3572	11.8455	24.8149	23.0392	43.0922	43.8055	78.3465	79.3138	133.087	131.192			230.64	13.5986	6.27064	11.592	12.3273	23.9359	23.7721	42.9344	44.1333	73.6774	75.5364	114.504	110.616
231.64	2.53638	0.379354	2.83574	0.759859	4.4357	1.51849	5.21606	3.01673	6.25005	6.00894	15.4173	11.8946	24.9162	23.1324	43.2636	43.9729	78.6261	79.5843	133.515	131.545			231.64	13.6768	6.29367	11.6262	12.3716	24.0395	23.8536	43.0446	44.2694	73.8545	75.7169	114.669	110.748
232.64	2.54639	0.380967	2.86108	0.763079	4.44727	1.52491	5.23779	3.02949	6.2478	6.03411	15.4786	11.9437	25.0319	23.2257	43.4381	44.1401	78.9244	79.8542	133.977	131.897			232.64	13.7028	6.31666	11.627	12.4158	24.1253	23.9349	43.1519	44.4051	74.0083	75.8965	114.801	110.88
233.64	2.56567	0.382581	2.83833	0.7663	4.44346	1.53133	5.2395	3.04224	6.26435	6.05928	15.5301	11.9928	25.1208	23.3188	43.5731	44.3072	79.178	80.1236	134.386	132.248			233.64	13.7107	6.33963	11.6516	12.4599	24.1755	24.016	43.2412	44.5404	74.1333	76.0751	114.954	111.009
234.64	2.55591	0.384194	2.82978	0.769519	4.44175	1.53774	5.22607	3.05499	6.27266	6.08443	15.5608	12.0419	25.1896	23.412	43.7025	44.474	79.4344	80.3925	134.774	132.598			234.64	13.7345	6.36256	11.7136	12.5039	24.2493	24.0969	43.3623	44.6754	74.3075	76.2528	115.136	111.138
235.64	2.53809	0.385807	2.82104	0.772739	4.44117	1.54416	5.20776	3.06774	6.2749	6.10959	15.6278	12.0909	25.2714	23.505	43.849	44.6408	79.6859	80.6608	135.185	132.946			235.64	13.7671	6.38546	11.7843	12.5478	24.3295	24.1777	43.4948	44.8099	74.4594	76.4295	115.309	111.265
236.64	2.5249	0.387419	2.84649	0.775958	4.47744	1.55058	5.19971	3.08049	6.29522	6.13473	15.7077	12.1399	25.3431	23.598	43.9833	44.8073	79.9523	80.9286	135.646	133.292			236.64	13.8114	6.40833	11.8411	12.5917	24.4345	24.2584	43.6474	44.944	74.6322	76.6053	115.503	111.39
237.64	2.54785	0.389032	2.9044	0.779176	4.5086	1.55699	5.22925	3.09323	6.3126	6.15987	15.8185	12.1889	25.4647	23.691	44.1638	44.9737	80.2165	81.1959	136.114	133.638			237.64	13.8745	6.43117	11.8676	12.6356	24.5352	24.3388	43.7984	45.0777	74.7875	76.7802	115.678	111.515
238.64	2.56934	0.390644	-0.0596962	0.782394	1.85533	1.56341	5.28174	3.10597	3.29602	6.18501	14.7709	12.2379	25.0747	23.7839	40.7943	45.1399	79.0382	81.4627	133.252	133.982			238.64	13.7631	6.45397	11.59	12.6793	24.3473	24.4191	43.6139	45.211	74.8308	76.9542	115.463	111.637
239.64	2.55078	0.392256	6.72985	0.785148	7.56481	1.56757	5.16235	3.11871	10.3324	6.20652	17.5178	12.2647	26.6029	23.8767	48.4915	45.2647	82.5832	81.6075	139.815	134.203			239.64	20.1565	6.47675	16.1315	12.723	28.9209	24.4993	48.4426	45.3439	77.4047	77.1272	120.557	111.759
240.64	2.64209	0.392806	2.86526	0.785054	4.88655	1.56738	6.0188	3.12306	6.02883	6.20577	15.7153	12.2632	25.5802	23.8987	44.3598	45.2593	80.7195	81.5977	137.459	134.186			240.64	7.42583	6.48286	8.01434	12.7165	20.8414	24.5077	40.2699	45.3519	72.9637	77.1728	110.943	111.652
241.64	2.59033	0.392759	2.70478	0.784959	3.99814	1.5672	4.97729	3.12268	5.60395	6.20502	15.0318	12.2617	25.2697	23.8958	43.8373	45.2538	79.97	81.5879	136.178	134.17			241.64	13.6479	6.47482	12.3095	12.7005	25.2297	24.4759	44.3547	45.2898	75.313	77.0572	115.698	111.466
242.64	2.40039	0.392711	2.61938	0.784864	3.97022	1.56701	4.52612	3.1223	5.42676	6.20427	14.9695	12.2602	24.8447	23.893	43.6809	45.2484	79.9087	81.578	136.083	134.154			242.64	13.3466	6.46679	12.0573	12.6845	24.8462	24.4442	44.0083	45.2277	75.0179	76.9418	115.13	111.281
243.64	2.43262	0.392664	2.68692	0.78477	4.08028	1.56682	4.59302	3.12193	5.5336	6.20352	15.014	12.2587	24.8561	23.8901	43.7457	45.2429	79.912	81.5682	136.071	134.138			243.64	13.3566	6.45877	12.0469	12.6685	24.82	24.4125	44.0593	45.1658	74.8592	76.8267	114.882	111.096
244.64	2.52197	0.392617	2.80606	0.784675	4.13692	1.56663	4.64575	3.12155	5.63272	6.20277	15.087	12.2573	24.8517	23.8872	43.8209	45.2375	79.8988	81.5584	136.072	134.122			244.64	13.3176	6.45076	11.9917	12.6526	24.7512	24.3808	43.9573	45.104	74.7505	76.7117	114.525	110.911
245.64	2.61841	0.392569	2.89507	0.78458	4.21182	1.56644	4.73853	3.12117	5.66143	6.20203	15.1562	12.2558	24.9065	23.8843	43.7843	45.232	79.9106	81.5485	136.035	134.106			245.64	13.3127	6.44276	11.9368	12.6366	24.7585	24.3492	43.8933	45.0422	74.5166	76.597	114.248	110.726
246.64	2.67236	0.392522	2.94922	0.784486	4.27124	1.56625	4.77588	3.1208	5.69897	6.20128	15.1854	12.2543	24.9518	23.8814	43.7719	45.2266	79.9642	81.5387	136.008	134.089			246.64	13.3614	6.43477	11.9484	12.6207	24.6914	24.3176	43.8225	44.9806	74.3371	76.4825	113.998	110.543
247.64	2.71289	0.392475	3.00176	0.784391	4.33169	1.56606	4.82593	3.12042	5.7332	6.20053	15.2086	12.2528	24.9914	23.8786	43.8064	45.2211	79.9918	81.5289	136.036	134.073			247.64	13.3108	6.42679	11.9374	12.6048	24.6387	24.2861	43.796	44.919	74.1677	76.3682	113.766	110.359
248.64	2.78491	0.392427	3.03394	0.784297	4.35572	1.56587	4.87061	3.12005	5.72949	6.19978	15.2504	12.2514	24.9962	23.8757	43.8287	45.2156	79.972	81.519	136.034	134.057			248.64	13.2958	6.41882	11.8957	12.589	24.6276	24.2546	43.6247	44.8576	73.9626	76.2541	113.465	110.176
249.64	2.80786	0.39238	3.04883	0.784202	4.37134	1.56568	4.89844	3.11967	5.75586	6.19904	15.2672	12.2499	24.984	23.8728	43.8448	45.2102	79.9677	81.5092	136.022	134.041			249.64	13.2006	6.41086	11.8532	12.5731	24.5759	24.2232	43.5368	44.7962	73.7959	76.1402	113.243	109.993
250.64	2.85693	0.392333	3.06816	0.784107	4.38223	1.5655	4.93408	3.11929	5.77349	6.19829	15.2675	12.2484	24.9886	23.8699	43.8375	45.2047	79.9482	81.4994	136	134.025			250.64	13.2202	6.40291	11.7877	12.5573	24.5488	24.1918	43.4689	44.735	73.7278	76.0265	112.966	109.811
251.64	2.87646	0.392285	3.08169	0.784013	4.40181	1.56531	4.95337	3.11892	5.77725	6.19754	15.2993	12.2469	25.0174	23.867	43.821	45.1993	79.9524	81.4895	135.962	134.009			251.64	13.2262	6.39497	11.7761	12.5415	24.5502	24.1604	43.4262	44.6738	73.5606	75.913	112.71	109.629
252.64	2.87329	0.392238	3.11641	0.783918	4.44712	1.56512	4.97314	3.11854	5.80732	6.19679	15.3483	12.2455	25.0648	23.8642	43.8164	45.1938	79.9667	81.4797	135.935	133.992			252.64	13.2965	6.38704	11.8767	12.5257	24.5464	24.1291	43.4307	44.6127	73.4299	75.7998	112.539	109.448
253.64	2.93213	0.392191	3.15376	0.783824	4.473	1.56493	4.99292	3.11816	5.81684	6.19605	15.3906	12.244	25.0931	23.8613	43.8181	45.1884	79.9714	81.4699	135.925	133.976			253.64	13.252	6.37912	11.9022	12.5099	24.5202	24.0978	43.3767	44.5517	73.3441	75.6867	112.265	109.267
254.64	2.92676	0.392143	3.18623	0.783729	4.50742	1.56474	4.99585	3.11779	5.82832	6.1953	15.4199	12.2425	25.0958	23.8584	43.8394	45.1829	79.9699	81.4601	135.917	133.96			254.64	13.1545	6.37121	11.853	12.4942	24.4833	24.0666	43.3202	44.4908	73.1901	75.5738	112.033	109.086
255.64	2.98291	0.392096	3.22354	0.783635	4.53096	1.56455	5.01563	3.11741	5.83438	6.19455	15.4515	12.241	25.1168	23.8555	43.8685	45.1775	79.9933	81.4502	135.897	133.944			255.64	13.1904	6.36331	11.8542	12.4784	24.4486	24.0354	43.2855	44.43	73.0477	75.4612	111.804	108.906
256.64	3.0647	0.392049	3.26118	0.78354	4.55943	1.56436	5.05664	3.11704	5.85713	6.1938	15.4886	12.2395	25.1418	23.8527	43.87	45.172	79.9878	81.4404	135.859	133.928			256.64	13.2359	6.35542	11.8668	12.4627	24.4432	24.0043	43.2264	44.3693	72.909	75.3487	111.578	108.726
257.64	3.09229	0.392001	3.2708	0.783446	4.55752	1.56417	5.08911	3.11666	5.87017	6.19306	15.4968	12.2381	25.181	23.8498	43.8668	45.1666	79.9831	81.4306	135.827	133.912			257.64	13.1682	6.34754	11.808	12.447	24.3748	23.9732	43.1265	44.3087	72.7232	75.2365	111.299	108.546
258.64	3.11646	0.391954	3.30308	0.783351	4.56963	1.56399	5.10083	3.11628	5.89756	6.19231	15.5131	12.2366	25.1859	23.8469	43.8789	45.1611	79.9977	81.4208	135.83	133.896			258.64	13.0704	6.33967	11.7116	12.4314	24.3101	23.9421	43.0164	44.2482	72.5475	75.1245	111.042	108.367
259.64	3.12476	0.391907	3.33345	0.783257	4.57603	1.5638	5.13794	3.11591	5.90962	6.19156	15.5241	12.2351	25.2205	23.844	43.8921	45.1557	79.9853	81.4109	135.81	133.879			259.64	13.0301	6.33181	11.6581	12.4157	24.2633	23.9111	42.9217	44.1878	72.4358	75.0126	110.769	108.189
260.64	3.13477	0.39186	3.33296	0.783162	4.59214	1.56361	5.15967	3.11553	5.9206	6.19082	15.554	12.2336	25.2104	23.8412	43.9137	45.1503	79.991	81.4011	135.812	133.863			260.64	13.0311	6.32396	11.6484	12.4001	24.2573	23.8802	42.8767	44.1274	72.2641	74.901	110.557	108.011
261.64	3.15405	0.391812	3.36069	0.783068	4.63286	1.56342	5.18066	3.11516	5.94199	6.19007	15.5635	12.2322	25.2478	23.8383	43.9139	45.1448	79.9944	81.3913	135.814	133.847			261.64	13.0003	6.31612	11.6246	12.3845	24.1656	23.8492	42.7457	44.0672	72.1114	74.7896	110.305	107.833
262.64	3.19507	0.391765	3.37964	0.782973	4.66675	1.56323	5.18921	3.11478	5.97217	6.18932	15.5963	12.2307	25.2858	23.8354	43.9313	45.1394	79.9989	81.3815	135.815	133.831			262.64	12.9815	6.30829	11.6212	12.3689	24.0726	23.8184	42.6561	44.007	71.9654	74.6783	109.993	107.655
263.64	3.23267	0.391718	3.41792	0.782879	4.68687	1.56304	5.19873	3.11441	6.01191	6.18858	15.6063	12.2292	25.3083	23.8325	43.9318	45.1339	80.0101	81.3717	135.806	133.815			263.64	12.9689	6.30047	11.6182	12.3534	24.0499	23.7875	42.5963	43.947	71.8068	74.5673	109.84	107.478
264.64	3.25708	0.391671	3.43423	0.782785	4.69991	1.56285	5.20825	3.11403	6.03653	6.18783	15.6363	12.2277	25.3271	23.8297	43.9229	45.1285	80.0226	81.3619	135.792	133.799			264.64	12.9524	6.29266	11.5759	12.3378	24.0024	23.7567	42.5259	43.887	71.6421	74.4565	109.542	107.301
265.64	3.25732	0.391623	3.41812	0.78269	4.70064	1.56267	5.2229	3.11366	6.05508	6.18708	15.6555	12.2263	25.3374	23.8268	43.9169	45.123	80.0012	81.3521	135.753	133.783			265.64	12.9362	6.28485	11.5352	12.3223	23.9698	23.726	42.4261	43.8271	71.4865	74.3459	109.31	107.125
266.64	3.26538	0.391576	3.4333	0.782596	4.71958	1.56248	5.24097	3.11328	6.07661	6.18634	15.6673	12.2248	25.363	23.8239	43.9149	45.1176	79.9708	81.3423	135.717	133.766			266.64	12.9248	6.27706	11.5432	12.3068	23.9559	23.6952	42.3878	43.7673	71.3456	74.2354	109.135	106.949
267.64	3.28613	0.391529	3.42969	0.782501	4.73926	1.56229	5.25073	3.1129	6.08276	6.18559	15.6862	12.2233	25.3456	23.821	43.9191	45.1122	79.9532	81.3324	135.7	133.75			267.64	12.8849	6.26928	11.5472	12.2913	23.9444	23.6646	42.3338	43.7077	71.2136	74.1252	108.881	106.774
268.64	3.30762	0.391482	3.4396	0.782407	4.76851	1.5621	5.25537	3.11253	6.08633	6.18485	15.7271	12.2218	25.3456	23.8182	43.9241	45.1067	79.9256	81.3226	135.642	133.734			268.64	12.8608	6.26151	11.5089	12.2758	23.9225	23.6339	42.2563	43.648	71.0832	74.0152	108.612	106.599
269.64	3.31128	0.391435	3.44575	0.782313	4.79942	1.56191	5.24609	3.11215	6.08882	6.1841	15.7676	12.2204	25.3396	23.8153	43.945	45.1013	79.9319	81.3128	135.616	133.718			269.64	12.885	6.25375	11.4657	12.2604	23.8947	23.6033	42.196	43.5885	70.956	73.9054	108.383	106.424
270.64	3.34717	0.391387	3.47764	0.782218	4.83355	1.56172	5.27368	3.11178	6.11118	6.18336	15.8062	12.2189	25.3501	23.8124	43.963	45.0958	79.9324	81.303	135.603	133.702			270.64	12.8543	6.24599	11.4584	12.245	23.8538	23.5728	42.1336	43.5291	70.7959	73.7957	108.109	106.25
271.64	3.37939	0.39134	3.54239	0.782124	4.87056	1.56154	5.30151	3.1114	6.10049	6.18261	15.8308	12.2174	25.3689	23.8096	43.9748	45.0904	79.9331	81.2932	135.624	133.686			271.64	12.795	6.23825	11.4504	12.2296	23.7925	23.5423	42.0659	43.4698	70.6533	73.6863	107.89	106.076
272.64	3.40259	0.391293	3.57949	0.78203	4.88448	1.56135	5.33374	3.11103	6.10196	6.18186	15.8502	12.216	25.4005	23.8067	43.9407	45.085	79.9166	81.2834	135.641	133.67			272.64	12.7767	6.23052	11.4254	12.2142	23.7354	23.5118	41.9908	43.4105	70.5344	73.5771	107.648	105.902
273.64	3.42236	0.391246	3.59937	0.781935	4.90992	1.56116	5.37671	3.11065	6.10205	6.18112	15.839	12.2145	25.4017	23.8038	43.9098	45.0795	79.8925	81.2736	135.611	133.654			273.64	12.7826	6.2228	11.3963	12.1988	23.7191	23.4814	41.9317	43.3514	70.4335	73.468	107.47	105.729
274.64	3.43848	0.391199	3.62695	0.781841	4.92994	1.56097	5.41284	3.11028	6.12012	6.18037	15.8502	12.213	25.4266	23.8009	43.8903	45.0741	79.8937	81.2638	135.589	133.637			274.64	12.7578	6.21508	11.36	12.1835	23.7247	23.451	41.8785	43.2923	70.286	73.3592	107.295	105.556
275.64	3.45801	0.391151	3.64936	0.781747	4.93565	1.56078	5.46313	3.1099	6.12593	6.17963	15.8594	12.2115	25.4501	23.7981	43.8622	45.0687	79.896	81.254	135.566	133.621			275.64	12.7369	6.20738	11.3413	12.1682	23.6878	23.4207	41.8123	43.2334	70.1357	73.2505	107.046	105.384
276.64	3.46948	0.391104	3.64463	0.781653	4.96929	1.56059	5.48291	3.10953	6.1461	6.17888	15.877	12.2101	25.4573	23.7952	43.8665	45.0632	79.9241	81.2442	135.551	133.605			276.64	12.7227	6.19969	11.3198	12.1529	23.6005	23.3904	41.7138	43.1745	70.0003	73.1421	106.812	105.212
277.64	3.48926	0.391057	3.6645	0.781558	5.00864	1.56041	5.50269	3.10915	6.17573	6.17814	15.9178	12.2086	25.488	23.7923	43.8761	45.0578	79.9549	81.2344	135.54	133.589			277.64	12.707	6.192	11.2993	12.1376	23.5872	23.3601	41.6333	43.1157	69.8574	73.0338	106.63	105.04
278.64	3.52637	0.39101	3.68911	0.781464	5.03169	1.56022	5.51367	3.10878	6.2001	6.17739	15.9383	12.2071	25.5265	23.7895	43.8948	45.0524	79.9591	81.2246	135.522	133.573			278.64	12.6716	6.18433	11.2405	12.1223	23.5941	23.3299	41.6078	43.057	69.7806	72.9258	106.403	104.869
279.64	3.55786	0.390963	3.71411	0.78137	5.08496	1.56003	5.51563	3.1084	6.22681	6.17665	15.9883	12.2056	25.5408	23.7866	43.918	45.0469	79.9844	81.2148	135.527	133.557			279.64	12.6331	6.17666	11.2163	12.1071	23.5396	23.2998	41.5418	42.9984	69.6115	72.8179	106.146	104.698
280.64	3.58936	0.390916	3.7397	0.781276	5.08384	1.55984	5.55347	3.10803	6.24897	6.1759	16.0182	12.2042	25.5692	23.7837	43.9178	45.0415	79.9784	81.205	135.501	133.541			280.64	12.6301	6.16901	11.196	12.0918	23.4851	23.2696	41.4509	42.9398	69.4321	72.7102	105.927	104.527
281.64	3.60645	0.390869	3.73716	0.781181	5.08892	1.55965	5.57397	3.10765	6.24131	6.17516	16.0318	12.2027	25.5783	23.7809	43.9283	45.0361	79.9541	81.1952	135.49	133.525			281.64	12.6375	6.16136	11.1801	12.0766	23.4772	23.2395	41.4122	42.8814	69.3433	72.6027	105.708	104.357
282.64	3.6084	0.390821	3.73833	0.781087	5.10098	1.55947	5.58398	3.10728	6.2332	6.17441	16.02	12.2012	25.5611	23.778	43.9317	45.0306	79.934	81.1854	135.464	133.509			282.64	12.6275	6.15372	11.1843	12.0614	23.4885	23.2095	41.3923	42.823	69.2487	72.4954	105.503	104.187
283.64	3.6167	0.390774	3.71841	0.780993	5.07637	1.55928	5.58252	3.1069	6.2062	6.17367	16.0034	12.1998	25.5562	23.7751	43.9277	45.0252	79.9048	81.1757	135.403	133.492			283.64	12.6303	6.1461	11.2133	12.0463	23.4811	23.1795	41.3278	42.7648	69.1174	72.3883	105.302	104.018
284.64	3.62842	0.390727	3.69741	0.780899	5.06563	1.55909	5.56445	3.10653	6.1835	6.17292	15.9743	12.1983	25.5442	23.7723	43.8722	45.0198	79.8835	81.1659	135.35	133.476			284.64	12.6176	6.13848	11.1895	12.0311	23.4524	23.1495	41.2243	42.7066	68.9725	72.2814	105.061	103.849
285.64	3.62476	0.39068	3.69648	0.780805	5.05576	1.5589	5.55469	3.10615	6.15669	6.17218	15.9627	12.1968	25.507	23.7694	43.8158	45.0143	79.8475	81.1561	135.301	133.46			285.64	12.5825	6.13087	11.1482	12.016	23.4012	23.1196	41.1254	42.6485	68.8175	72.1747	104.851	103.68
286.64	3.6167	0.390633	3.69927	0.78071	5.06021	1.55871	5.55469	3.10578	6.15459	6.17144	15.9511	12.1953	25.4776	23.7665	43.7928	45.0089	79.8266	81.1463	135.254	133.444			286.64	12.5629	6.12328	11.1075	12.0009	23.3537	23.0897	41.0373	42.5905	68.6966	72.0682	104.639	103.511
287.64	3.61499	0.390586	3.70694	0.780616	5.06538	1.55853	5.57275	3.1054	6.15908	6.17069	15.952	12.1939	25.4835	23.7637	43.764	45.0035	79.8468	81.1365	135.218	133.428			287.64	12.5643	6.11569	11.0927	11.9858	23.3456	23.0599	40.9735	42.5326	68.5787	71.9619	104.395	103.343
288.64	3.60718	0.390539	3.70762	0.780522	5.0562	1.55834	5.57788	3.10503	6.1334	6.16995	15.9549	12.1924	25.4792	23.7608	43.7484	44.998	79.8135	81.1267	135.169	133.412			288.64	12.5473	6.10811	11.0923	11.9707	23.3254	23.0301	40.9089	42.4748	68.4649	71.8557	104.202	103.176
289.64	3.60986	0.390492	3.70391	0.780428	5.07315	1.55815	5.58545	3.10466	6.12334	6.1692	15.9509	12.1909	25.4808	23.7579	43.7535	44.9926	79.7998	81.1169	135.137	133.396			289.64	12.5508	6.10054	11.0847	11.9557	23.2621	23.0003	40.8751	42.4171	68.3522	71.7497	104.016	103.008
290.64	3.59009	0.390445	3.73472	0.780334	5.09453	1.55796	5.5874	3.10428	6.14951	6.16846	15.9878	12.1895	25.4848	23.7551	43.7706	44.9872	79.7942	81.1072	135.115	133.38			290.64	12.5347	6.09298	11.0768	11.9407	23.2008	22.9706	40.8565	42.3594	68.1555	71.644	103.789	102.842
291.64	3.61963	0.390397	3.7542	0.78024	5.11148	1.55777	5.61523	3.10391	6.15581	6.16772	16.0029	12.188	25.5105	23.7522	43.7831	44.9818	79.7602	81.0974	135.096	133.364			291.64	12.4792	6.08543	11.0789	11.9257	23.1678	22.9409	40.7975	42.3019	68.0062	71.5384	103.583	102.675
292.64	3.6394	0.39035	3.7562	0.780146	5.12871	1.55759	5.62476	3.10353	6.14292	6.16697	16.0204	12.1865	25.5228	23.7493	43.7883	44.9763	79.7531	81.0876	135.054	133.348			292.64	12.4643	6.07789	11.1029	11.9107	23.1559	22.9113	40.7363	42.2444	67.9341	71.433	103.405	102.509
293.64	3.62793	0.390303	3.77114	0.780052	5.14107	1.5574	5.62622	3.10316	6.15493	6.16623	16.0245	12.1851	25.5185	23.7465	43.7935	44.9709	79.7198	81.0778	135.033	133.332			293.64	12.45	6.07036	11.1005	11.8957	23.1078	22.8817	40.6718	42.187	67.8213	71.3278	103.229	102.343
294.64	3.62622	0.390256	3.75322	0.779958	5.1503	1.55721	5.625	3.10278	6.15459	6.16548	16.0214	12.1836	25.4888	23.7436	43.7813	44.9655	79.6726	81.068	135.014	133.315			294.64	12.4301	6.06284	11.043	11.8807	23.1042	22.8521	40.6111	42.1297	67.6839	71.2228	102.99	102.177
295.64	3.64429	0.390209	3.74092	0.779864	5.171	1.55702	5.63477	3.10241	6.14888	6.16474	16.0213	12.1821	25.4975	23.7407	43.7826	44.9601	79.6563	81.0583	135.002	133.299			295.64	12.4377	6.05533	11.0072	11.8658	23.1188	22.8226	40.601	42.0725	67.5766	71.1179	102.763	102.012
296.64	3.66553	0.390162	3.72944	0.779769	5.19077	1.55683	5.63281	3.10204	6.1457	6.164	16.0308	12.1806	25.4958	23.7379	43.7907	44.9547	79.6365	81.0485	134.991	133.283			296.64	12.4513	6.04782	11.0022	11.8509	23.1042	22.7931	40.5522	42.0154	67.5094	71.0133	102.586	101.848
297.64	3.69507	0.390115	3.71323	0.779675	5.20513	1.55665	5.63306	3.10166	6.13267	6.16325	16.0155	12.1792	25.4967	23.735	43.7634	44.9492	79.6076	81.0387	134.947	133.267			297.64	12.3818	6.04033	10.9561	11.836	23.0273	22.7637	40.4495	41.9583	67.3748	70.9088	102.379	101.683
298.64	3.69824	0.390068	3.70669	0.779581	5.2126	1.55646	5.646	3.10129	6.12954	6.16251	16.0416	12.1777	25.4984	23.7321	43.7527	44.9438	79.5978	81.0289	134.903	133.251			298.64	12.3084	6.03285	10.9069	11.8211	22.9736	22.7343	40.3545	41.9014	67.1772	70.8046	102.138	101.519
299.64	3.71606	0.390021	3.74287	0.779487	5.23057	1.55627	5.66406	3.10091	6.12934	6.16177	16.0713	12.1762	25.5109	23.7293	43.7484	44.9384	79.6131	81.0192	134.871	133.235			299.64	12.3088	6.02537	10.8984	11.8063	22.9669	22.7049	40.3221	41.8445	67.067	70.7005	101.951	101.355
300.64	3.74707	0.389974	3.79898	0.779393	5.25777	1.55608	5.6853	3.10054	6.16275	6.16102	16.1095	12.1748	25.5492	23.7264	43.7386	44.933	79.6349	81.0094	134.867	133.219			300.64	12.2995	6.01791	10.8909	11.7914	22.9455	22.6756	40.2712	41.7878	66.9342	70.5966	101.764	101.192
301.64	3.77856	0.389927	3.83452	0.779299	5.26675	1.5559	5.70654	3.10017	6.17705	6.16028	16.1272	12.1733	25.5811	23.7236	43.7293	44.9276	79.6413	80.9996	134.876	133.203			301.64	12.2915	6.01045	10.8753	11.7766	22.8698	22.6463	40.1757	41.7311	66.8026	70.4928	101.539	101.029
302.64	3.79346	0.38988	3.84478	0.779205	5.25332	1.55571	5.7019	3.09979	6.14824	6.15954	16.1261	12.1718	25.6083	23.7207	43.7048	44.9221	79.6236	80.9899	134.835	133.187			302.64	12.3131	6.003	10.856	11.7618	22.8471	22.6171	40.0864	41.6744	66.7262	70.3893	101.366	100.866
303.64	3.79126	0.389833	3.85913	0.779111	5.27246	1.55552	5.69824	3.09942	6.1543	6.1588	16.1202	12.1704	25.5829	23.7178	43.6757	44.9167	79.6261	80.9801	134.797	133.171			303.64	12.3089	5.99557	10.8527	11.7471	22.8372	22.5879	40.032	41.6179	66.6447	70.2859	101.154	100.704
304.64	3.80762	0.389786	3.8835	0.779018	5.28623	1.55533	5.70825	3.09904	6.15107	6.15805	16.1254	12.1689	25.5694	23.715	43.6751	44.9113	79.6198	80.9703	134.778	133.155			304.64	12.2995	5.98814	10.8305	11.7323	22.8248	22.5587	39.9998	41.5615	66.4752	70.1828	100.932	100.542
305.64	3.82251	0.389739	3.88286	0.778924	5.29092	1.55515	5.73804	3.09867	6.14678	6.15731	16.1246	12.1674	25.5334	23.7121	43.6543	44.9059	79.5645	80.9606	134.765	133.139			305.64	12.2623	5.98072	10.8281	11.7176	22.7644	22.5296	39.909	41.5051	66.3071	70.0798	100.724	100.38
306.64	3.80273	0.389692	3.89414	0.77883	5.29399	1.55496	5.72949	3.0983	6.13853	6.15657	16.1325	12.166	25.5133	23.7093	43.6506	44.9005	79.5373	80.9508	134.747	133.123			306.64	12.2332	5.97331	10.8072	11.7028	22.7209	22.5005	39.8261	41.4489	66.204	69.977	100.559	100.219
307.64	3.78955	0.389645	3.89224	0.778736	5.30269	1.55477	5.73389	3.09792	6.15786	6.15583	16.1517	12.1645	25.5299	23.7064	43.6626	44.8951	79.5187	80.941	134.717	133.107			307.64	12.2187	5.96591	10.7943	11.6881	22.7175	22.4715	39.7912	41.3927	66.0859	69.8743	100.419	100.058
308.64	3.79614	0.389598	3.88716	0.778642	5.29697	1.55458	5.74731	3.09755	6.14961	6.15508	16.1629	12.163	25.5322	23.7035	43.6381	44.8896	79.4983	80.9313	134.672	133.091			308.64	12.1818	5.95852	10.7787	11.6734	22.7178	22.4425	39.7625	41.3366	65.953	69.7719	100.219	99.8973
309.64	3.76855	0.389551	3.8852	0.778548	5.30552	1.5544	5.74756	3.09718	6.13984	6.15434	16.1609	12.1616	25.5502	23.7007	43.6283	44.8842	79.4707	80.9215	134.631	133.074			309.64	12.149	5.95114	10.7744	11.6588	22.705	22.4135	39.7101	41.2806	65.867	69.6696	100.018	99.737
310.64	3.74731	0.389504	3.89331	0.778454	5.3208	1.55421	5.72778	3.0968	6.12964	6.1536	16.1992	12.1601	25.5337	23.6978	43.6394	44.8788	79.4858	80.9118	134.611	133.058			310.64	12.1817	5.94377	10.7924	11.6441	22.6709	22.3846	39.666	41.2246	65.8197	69.5675	99.8418	99.5771
311.64	3.76587	0.389457	3.90781	0.77836	5.32622	1.55402	5.74609	3.09643	6.12315	6.15286	16.2135	12.1586	25.5411	23.695	43.6391	44.8734	79.4726	80.902	134.582	133.042			311.64	12.1914	5.93641	10.8239	11.6295	22.6531	22.3557	39.6468	41.1688	65.6922	69.4656	99.6037	99.4174
312.64	3.76685	0.38941	3.91167	0.778266	5.33389	1.55383	5.73755	3.09606	6.13335	6.15211	16.2305	12.1572	25.5033	23.6921	43.6452	44.868	79.4588	80.8922	134.546	133.026			312.64	12.1549	5.92905	10.8226	11.6149	22.6191	22.3269	39.5674	41.113	65.5484	69.3639	99.4454	99.2582
313.64	3.78931	0.389363	3.92105	0.778172	5.36128	1.55365	5.75708	3.09568	6.14419	6.15137	16.2438	12.1557	25.5211	23.6893	43.6451	44.8626	79.441	80.8825	134.535	133.01			313.64	12.0953	5.92171	10.733	11.6003	22.5694	22.2981	39.4752	41.0573	65.3877	69.2623	99.2271	99.0992
314.64	3.82104	0.389316	3.92612	0.778079	5.36235	1.55346	5.76685	3.09531	6.14121	6.15063	16.2106	12.1542	25.5299	23.6864	43.6225	44.8572	79.4027	80.8727	134.498	132.994			314.64	12.0793	5.91438	10.6453	11.5858	22.5359	22.2693	39.3843	41.0017	65.2507	69.1609	98.989	98.9406
315.64	3.82251	0.389269	3.93027	0.777985	5.35894	1.55327	5.75854	3.09494	6.14048	6.14989	16.1797	12.1528	25.4968	23.6835	43.6256	44.8518	79.4029	80.863	134.479	132.978			315.64	12.0922	5.90705	10.6482	11.5712	22.5113	22.2406	39.3631	40.9462	65.1616	69.0597	98.8511	98.7823
316.64	3.83398	0.389222	3.93369	0.777891	5.35845	1.55308	5.77026	3.09456	6.13706	6.14915	16.1708	12.1513	25.5128	23.6807	43.603	44.8464	79.3742	80.8532	134.444	132.962			316.64	12.0796	5.89973	10.6375	11.5567	22.4912	22.2119	39.3315	40.8908	65.0789	68.9587	98.6575	98.6244
317.64	3.84521	0.389175	3.94229	0.777797	5.35811	1.5529	5.75366	3.09419	6.11636	6.14841	16.1683	12.1498	25.5055	23.6778	43.5901	44.8409	79.3421	80.8435	134.392	132.946			317.64	12.0354	5.89243	10.63	11.5422	22.4796	22.1833	39.2432	40.8355	65.0064	68.8579	98.4913	98.4667
318.64	3.84229	0.389128	3.93965	0.777703	5.36729	1.55271	5.74243	3.09382	6.11518	6.14766	16.1758	12.1484	25.4936	23.675	43.5907	44.8355	79.3206	80.8337	134.38	132.93			318.64	11.9842	5.88513	10.5886	11.5277	22.4216	22.1547	39.1267	40.7802	64.8862	68.7572	98.3	98.3095
319.64	3.84229	0.389081	3.9417	0.77761	5.37686	1.55252	5.73901	3.09344	6.11773	6.14692	16.232	12.1469	25.5024	23.6721	43.5798	44.8301	79.2996	80.824	134.342	132.914			319.64	12.004	5.87784	10.5811	11.5132	22.4034	22.1261	39.0675	40.725	64.7822	68.6567	98.1011	98.1525
320.64	3.85327	0.389034	3.94346	0.777516	5.39653	1.55234	5.74854	3.09307	6.14707	6.14618	16.2334	12.1454	25.5102	23.6693	43.5765	44.8247	79.2803	80.8142	134.319	132.898			320.64	12.0235	5.87056	10.578	11.4987	22.3906	22.0976	39.0463	40.6699	64.6828	68.5564	97.931	97.9959
321.64	3.8584	0.388988	3.94697	0.777422	5.43003	1.55215	5.74048	3.0927	6.15889	6.14544	16.261	12.144	25.5239	23.6664	43.5902	44.8193	79.2974	80.8045	134.312	132.882			321.64	12.0166	5.86329	10.5651	11.4843	22.3409	22.0691	39.0162	40.6149	64.6078	68.4563	97.7958	97.8396
322.64	3.87939	0.388941	3.97998	0.777328	5.48682	1.55196	5.76831	3.09232	6.21167	6.1447	16.3003	12.1425	25.5535	23.6636	43.6318	44.8139	79.3271	80.7947	134.326	132.866			322.64	11.9644	5.85603	10.5425	11.4699	22.3008	22.0406	38.9646	40.56	64.4868	68.3563	97.5793	97.6836
323.64	3.91895	0.388894	4.0145	0.777235	5.52251	1.55177	5.82422	3.09195	6.23472	6.14396	16.3074	12.141	25.5918	23.6607	43.6522	44.8085	79.3347	80.785	134.31	132.85			323.64	11.9359	5.84878	10.4874	11.4555	22.274	22.0122	38.8966	40.5051	64.3317	68.2565	97.3311	97.5279
324.64	3.93384	0.388847	4.04248	0.777141	5.57007	1.55159	5.85205	3.09158	6.21509	6.14322	16.3214	12.1396	25.6239	23.6579	43.6434	44.8031	79.3402	80.7753	134.298	132.834			324.64	11.9127	5.84153	10.4571	11.4411	22.2501	21.9839	38.8238	40.4504	64.1857	68.1569	97.1617	97.3726
325.64	3.9502	0.3888	4.07197	0.777047	5.59238	1.5514	5.8689	3.09121	6.20552	6.14248	16.3423	12.1381	25.6425	23.655	43.6503	44.7977	79.3677	80.7655	134.305	132.818			325.64	11.906	5.8343	10.4785	11.4267	22.2046	21.9555	38.8076	40.3957	64.0703	68.0575	97.0195	97.2176
326.64	3.97803	0.388753	4.06748	0.776953	5.57207	1.55121	5.89453	3.09083	6.20908	6.14174	16.3295	12.1367	25.6583	23.6521	43.6259	44.7923	79.3271	80.7558	134.258	132.802			326.64	11.8977	5.82707	10.4817	11.4124	22.1748	21.9272	38.7781	40.3411	63.9702	67.9582	96.8723	97.0629
327.64	3.96289	0.388706	4.05791	0.77686	5.56875	1.55103	5.87646	3.09046	6.21392	6.141	16.2983	12.1352	25.6419	23.6493	43.598	44.7869	79.3029	80.746	134.208	132.786			327.64	11.9003	5.81986	10.4528	11.3981	22.1741	21.899	38.732	40.2865	63.8702	67.8591	96.6935	96.9085
328.64	3.96143	0.388659	4.05366	0.776766	5.56846	1.55084	5.88477	3.09009	6.22309	6.14025	16.2935	12.1337	25.6289	23.6464	43.5861	44.7815	79.2701	80.7363	134.169	132.77			328.64	11.8968	5.81265	10.4403	11.3837	22.1446	21.8707	38.6988	40.2321	63.7237	67.7602	96.493	96.7545
329.64	3.96973	0.388612	4.06367	0.776672	5.5582	1.55065	5.88647	3.08972	6.22309	6.13951	16.3243	12.1323	25.6271	23.6436	43.5761	44.7761	79.231	80.7266	134.131	132.754			329.64	11.896	5.80545	10.4415	11.3695	22.1366	21.8426	38.6419	40.1777	63.6072	67.6614	96.38	96.6007
330.64	3.96143	0.388566	4.04512	0.776579	5.55991	1.55046	5.89771	3.08934	6.22749	6.13877	16.3448	12.1308	25.6313	23.6407	43.5829	44.7707	79.2183	80.7168	134.127	132.738			330.64	11.8875	5.79826	10.4524	11.3552	22.1411	21.8144	38.5776	40.1235	63.5369	67.5629	96.2339	96.4473
331.64	3.98926	0.388519	4.0604	0.776485	5.55938	1.55028	5.90601	3.08897	6.22788	6.13803	16.3656	12.1293	25.638	23.6379	43.5839	44.7653	79.2099	80.7071	134.128	132.722			331.64	11.8762	5.79108	10.4382	11.3409	22.1172	21.7863	38.4849	40.0693	63.4502	67.4644	95.9924	96.2942
332.64	4.0083	0.388472	4.08027	0.776391	5.53867	1.55009	5.89771	3.0886	6.19868	6.13729	16.356	12.1279	25.6308	23.635	43.5624	44.7599	79.1905	80.6974	134.114	132.706			332.64	11.854	5.78391	10.3791	11.3267	22.0279	21.7583	38.4434	40.0151	63.3182	67.3662	95.7799	96.1414
333.64	4	0.388425	4.08281	0.776298	5.56485	1.5499	5.89771	3.08823	6.20488	6.13655	16.3513	12.1264	25.6197	23.6322	43.5438	44.7545	79.1887	80.6876	134.087	132.69			333.64	11.8004	5.77675	10.3374	11.3125	21.9635	21.7302	38.3692	39.9611	63.173	67.2681	95.5977	95.989
334.64	4.02637	0.388378	4.10737	0.776204	5.59483	1.54972	5.89429	3.08785	6.24385	6.13581	16.3681	12.1249	25.6243	23.6293	43.563	44.7491	79.204	80.6779	134.104	132.674			334.64	11.79	5.7696	10.3346	11.2983	21.9375	21.7022	38.3069	39.9072	63.0726	67.1702	95.4479	95.8368
335.64	4.07397	0.388331	4.12993	0.776111	5.61465	1.54953	5.95361	3.08748	6.24419	6.13507	16.3746	12.1235	25.6554	23.6265	43.5581	44.7437	79.1741	80.6682	134.09	132.658			335.64	11.8003	5.76246	10.3597	11.2841	21.9335	21.6743	38.2607	39.8533	63.0002	67.0725	95.3045	95.685
336.64	4.07861	0.388284	4.1419	0.776017	5.63198	1.54934	5.97412	3.08711	6.22954	6.13433	16.3923	12.122	25.6717	23.6236	43.557	44.7383	79.1691	80.6585	134.076	132.642			336.64	11.7946	5.75532	10.3765	11.2699	21.9205	21.6464	38.2345	39.7995	62.8742	66.975	95.1397	95.5334
337.64	4.09521	0.388238	4.15107	0.775923	5.65122	1.54916	6.00366	3.08674	6.227	6.13359	16.4014	12.1206	25.6704	23.6208	43.5468	44.7329	79.1592	80.6487	134.054	132.626			337.64	11.7798	5.7482	10.3416	11.2558	21.9077	21.6185	38.1904	39.7458	62.7721	66.8776	94.9447	95.3822
338.64	4.09668	0.388191	4.17539	0.77583	5.65606	1.54897	6.00708	3.08636	6.22398	6.13285	16.4037	12.1191	25.6793	23.6179	43.5473	44.7275	79.1518	80.639	134.03	132.61			338.64	11.7571	5.74108	10.2976	11.2417	21.855	21.5907	38.1409	39.6921	62.6699	66.7804	94.7913	95.2313
339.64	4.08838	0.388144	4.16406	0.775736	5.67383	1.54878	6.01685	3.08599	6.21118	6.13211	16.4053	12.1176	25.657	23.6151	43.5369	44.7221	79.1514	80.6293	134.009	132.594			339.64	11.7352	5.73397	10.2523	11.2276	21.8013	21.5629	38.0762	39.6386	62.5718	66.6833	94.6151	95.0807
340.64	4.1084	0.388097	4.16084	0.775643	5.69541	1.5486	6.02856	3.08562	6.21089	6.13138	16.4332	12.1162	25.6821	23.6122	43.5175	44.7167	79.1299	80.6196	133.98	132.578			340.64	11.7027	5.72687	10.2442	11.2135	21.7996	21.5351	38.0252	39.5851	62.4466	66.5864	94.4391	94.9304
341.64	4.1001	0.38805	4.15586	0.775549	5.70049	1.54841	6.0481	3.08525	6.20249	6.13064	16.4467	12.1147	25.6827	23.6094	43.5004	44.7113	79.1112	80.6098	133.962	132.562			341.64	11.6821	5.71978	10.2653	11.1994	21.7906	21.5074	37.9541	39.5317	62.3329	66.4897	94.2951	94.7805
342.64	4.10156	0.388004	4.154	0.775456	5.70811	1.54822	6.05273	3.08487	6.19917	6.1299	16.4654	12.1133	25.6655	23.6065	43.5077	44.706	79.1084	80.6001	133.93	132.546			342.64	11.6982	5.7127	10.2711	11.1854	21.7564	21.4797	37.8907	39.4784	62.2337	66.3932	94.1427	94.6308
343.64	4.11963	0.387957	4.15908	0.775362	5.71162	1.54804	6.05103	3.0845	6.18618	6.12916	16.4779	12.1118	25.671	23.6037	43.5101	44.7006	79.0917	80.5904	133.895	132.53			343.64	11.6875	5.70563	10.2455	11.1713	21.7236	21.452	37.8354	39.4252	62.1022	66.2968	93.95	94.4814
344.64	4.13281	0.38791	4.16875	0.775269	5.71914	1.54785	6.04126	3.08413	6.16826	6.12842	16.508	12.1103	25.6531	23.6009	43.4999	44.6952	79.0822	80.5807	133.854	132.514			344.64	11.6391	5.69856	10.2287	11.1573	21.6646	21.4244	37.7798	39.372	61.974	66.2006	93.7912	94.3323
345.64	4.12988	0.387863	4.15986	0.775175	5.72715	1.54766	6.03174	3.08376	6.1855	6.12768	16.4961	12.1089	25.6401	23.598	43.4911	44.6898	79.0723	80.571	133.84	132.498			345.64	11.5939	5.69151	10.2383	11.1433	21.6436	21.3969	37.7262	39.3189	61.9133	66.1045	93.6128	94.1836
346.64	4.14111	0.387816	4.18379	0.775082	5.74277	1.54748	6.03003	3.08339	6.20112	6.12694	16.4869	12.1074	25.6528	23.5952	43.5063	44.6844	79.0694	80.5612	133.829	132.482			346.64	11.571	5.68446	10.2629	11.1293	21.6372	21.3693	37.7017	39.2659	61.8608	66.0086	93.4348	94.0351
347.64	4.16064	0.38777	4.20811	0.774988	5.74614	1.54729	6.03979	3.08302	6.20591	6.1262	16.4877	12.106	25.6695	23.5923	43.4921	44.679	79.0605	80.5515	133.813	132.466			347.64	11.5688	5.67743	10.2614	11.1154	21.6324	21.3418	37.6751	39.213	61.7745	65.9129	93.2995	93.887
348.64	4.17188	0.387723	4.21367	0.774895	5.75308	1.5471	6.03979	3.08264	6.21001	6.12546	16.4855	12.1045	25.6736	23.5895	43.4886	44.6736	79.0336	80.5418	133.8	132.45			348.64	11.5501	5.6704	10.2372	11.1014	21.6108	21.3144	37.6245	39.1602	61.6935	65.8174	93.1263	93.7391
349.64	4.18848	0.387676	4.22881	0.774801	5.73916	1.54692	6.05786	3.08227	6.22319	6.12472	16.4875	12.103	25.6912	23.5866	43.474	44.6682	79.0129	80.5321	133.775	132.434			349.64	11.5524	5.66338	10.2124	11.0875	21.5973	21.2869	37.5401	39.1074	61.5761	65.722	92.9629	93.5916
350.64	4.21143	0.387629	4.23408	0.774708	5.7335	1.54673	6.05151	3.0819	6.22847	6.12399	16.4986	12.1016	25.6752	23.5838	43.4569	44.6628	79.0044	80.5224	133.758	132.418			350.64	11.5417	5.65637	10.1829	11.0736	21.5752	21.2595	37.5005	39.0547	61.4917	65.6267	92.8123	93.4443
351.64	4.19336	0.387583	4.252	0.774614	5.74502	1.54654	6.05005	3.08153	6.22051	6.12325	16.5081	12.1001	25.6718	23.5809	43.4367	44.6575	78.9652	80.5127	133.722	132.402			351.64	11.5593	5.64937	10.1609	11.0597	21.592	21.2322	37.4614	39.0021	61.3843	65.5317	92.6594	93.2973
352.64	4.18335	0.387536	4.26069	0.774521	5.74473	1.54636	6.03174	3.08116	6.2165	6.12251	16.5086	12.0987	25.6643	23.5781	43.4057	44.6521	78.9363	80.503	133.675	132.386			352.64	11.5314	5.64238	10.1266	11.0458	21.5723	21.2049	37.4253	38.9496	61.2635	65.4368	92.5075	93.1507
353.64	4.18823	0.387489	4.26187	0.774428	5.75435	1.54617	6.03833	3.08079	6.19815	6.12177	16.5187	12.0972	25.6681	23.5753	43.4024	44.6467	78.9264	80.4933	133.645	132.37			353.64	11.4968	5.63539	10.113	11.032	21.52	21.1776	37.375	38.8972	61.1284	65.342	92.3435	93.0043
354.64	4.19165	0.387442	4.28091	0.774334	5.769	1.54598	6.0415	3.08041	6.20181	6.12103	16.5261	12.0957	25.6573	23.5724	43.3825	44.6413	78.9338	80.4835	133.62	132.354			354.64	11.4611	5.62842	10.1211	11.0181	21.4664	21.1504	37.3148	38.8448	61.0236	65.2475	92.1734	92.8582
355.64	4.19312	0.387396	4.27691	0.774241	5.7919	1.5458	6.06958	3.08004	6.19634	6.12029	16.5544	12.0943	25.6683	23.5696	43.3861	44.6359	78.9545	80.4738	133.608	132.338			355.64	11.4619	5.62145	10.1159	11.0043	21.4405	21.1232	37.2828	38.7925	60.9613	65.1531	92.0182	92.7125
356.64	4.20947	0.387349	4.27617	0.774147	5.82168	1.54561	6.09058	3.07967	6.19683	6.11956	16.5837	12.0928	25.6937	23.5667	43.3763	44.6305	78.9653	80.4641	133.578	132.322			356.64	11.4754	5.61449	10.1152	10.9905	21.4398	21.096	37.2753	38.7403	60.9207	65.0588	91.8642	92.567
357.64	4.22949	0.387302	4.27754	0.774054	5.82529	1.54542	6.10864	3.0793	6.19233	6.11882	16.5943	12.0914	25.7207	23.5639	43.3788	44.6252	78.9805	80.4544	133.551	132.306			357.64	11.4798	5.60754	10.1063	10.9767	21.4415	21.0689	37.2247	38.6881	60.8116	64.9647	91.7181	92.4218
358.64	4.22949	0.387256	4.29707	0.773961	5.82676	1.54524	6.10864	3.07893	6.2104	6.11808	16.6041	12.0899	25.7207	23.561	43.3969	44.6198	78.9903	80.4447	133.52	132.29			358.64	11.4874	5.6006	10.0984	10.963	21.4455	21.0418	37.1862	38.6361	60.71	64.8708	91.553	92.2769
359.64	4.24097	0.387209	4.2956	0.773867	5.85459	1.54505	6.10034	3.07856	6.21186	6.11734	16.6138	12.0884	25.7304	23.5582	43.3998	44.6144	78.979	80.435	133.481	132.274			359.64	11.5134	5.59367	10.0754	10.9492	21.448	21.0147	37.1543	38.5841	60.6177	64.777	91.3977	92.1323
360.64	4.23926	0.387162	4.29893	0.773774	5.86065	1.54486	6.10522	3.07819	6.22642	6.1166	16.5946	12.087	25.69	23.5554	43.4023	44.609	78.9423	80.4253	133.452	132.259			360.64	11.5098	5.58675	10.0331	10.9355	21.3947	20.9877	37.0993	38.5322	60.5321	64.6834	91.2723	91.988
361.64	4.23926	0.387116	4.30864	0.773681	5.88369	1.54468	6.09839	3.07781	6.23931	6.11587	16.6013	12.0855	25.6722	23.5525	43.4056	44.6036	78.9094	80.4156	133.439	132.243			361.64	11.4894	5.57983	10.0206	10.9218	21.3792	20.9607	37.0477	38.4804	60.4477	64.59	91.1045	91.844
362.64	4.25732	0.387069	4.31211	0.773587	5.90752	1.54449	6.12329	3.07744	6.2479	6.11513	16.6337	12.0841	25.671	23.5497	43.4043	44.5983	78.8896	80.4059	133.428	132.227			362.64	11.4357	5.57293	10.0064	10.9081	21.3394	20.9338	36.9688	38.4286	60.2897	64.4967	90.8975	91.7003
363.64	4.25879	0.387022	4.3334	0.773494	5.93672	1.54431	6.12769	3.07707	6.26724	6.11439	16.6551	12.0826	25.6725	23.5468	43.386	44.5929	78.9012	80.3962	133.42	132.211			363.64	11.4184	5.56603	9.9899	10.8944	21.3038	20.9069	36.9415	38.3769	60.162	64.4036	90.734	91.5568
364.64	4.28809	0.386976	4.36065	0.773401	5.94546	1.54412	6.14624	3.0767	6.29448	6.11365	16.674	12.0812	25.6763	23.544	43.3812	44.5875	78.9089	80.3865	133.407	132.195			364.64	11.4336	5.55914	10.0103	10.8808	21.2634	20.88	36.9355	38.3253	60.1134	64.3106	90.6087	91.4137
365.64	4.31592	0.386929	4.36875	0.773308	5.96807	1.54393	6.18384	3.07633	6.29429	6.11292	16.6691	12.0797	25.7105	23.5412	43.3598	44.5821	78.9037	80.3768	133.392	132.179			365.64	11.483	5.55226	9.99667	10.8671	21.2509	20.8531	36.9052	38.2738	60.0607	64.2178	90.4676	91.2708
366.64	4.31738	0.386882	4.38945	0.773214	5.99258	1.54375	6.17896	3.07596	6.31206	6.11218	16.6921	12.0782	25.7234	23.5383	43.3714	44.5767	78.9069	80.3672	133.374	132.163			366.64	11.4712	5.54539	9.97641	10.8535	21.2229	20.8263	36.8278	38.2224	59.943	64.1251	90.2992	91.1282
367.64	4.32886	0.386836	4.40225	0.773121	5.99922	1.54356	6.19702	3.07559	6.32486	6.11144	16.7157	12.0768	25.7311	23.5355	43.3768	44.5714	78.8998	80.3575	133.345	132.147			367.64	11.4572	5.53853	9.93033	10.8399	21.1952	20.7996	36.7382	38.171	59.8432	64.0326	90.1491	90.9859
368.64	4.33887	0.386789	4.42695	0.773028	6.01377	1.54337	6.20679	3.07522	6.33442	6.11071	16.7344	12.0753	25.7453	23.5326	43.4022	44.566	78.9073	80.3478	133.351	132.131			368.64	11.4249	5.53168	9.91171	10.8263	21.1529	20.7729	36.702	38.1197	59.7693	63.9403	90.023	90.8439
369.64	4.3584	0.386742	4.43159	0.772935	6.05283	1.54319	6.22632	3.07485	6.32637	6.10997	16.7637	12.0739	25.7519	23.5298	43.425	44.5606	78.9366	80.3381	133.344	132.115			369.64	11.4223	5.52483	9.92447	10.8127	21.0992	20.7462	36.6827	38.0685	59.6424	63.8481	89.8595	90.7021
370.64	4.396	0.386696	4.43272	0.772841	6.03057	1.543	6.26733	3.07448	6.30796	6.10923	16.786	12.0724	25.7667	23.527	43.4135	44.5552	78.9325	80.3284	133.323	132.099			370.64	11.4263	5.51799	9.94125	10.7992	21.1191	20.7195	36.6635	38.0173	59.5434	63.7561	89.6966	90.5607
371.64	4.40088	0.386649	4.43643	0.772748	6.02852	1.54282	6.24878	3.0741	6.32827	6.1085	16.7855	12.071	25.7636	23.5241	43.4261	44.5499	78.9339	80.3187	133.301	132.083			371.64	11.3908	5.51117	9.94742	10.7856	21.1407	20.6929	36.5982	37.9663	59.4579	63.6642	89.5509	90.4195
372.64	4.40454	0.386602	4.44502	0.772655	6.03965	1.54263	6.2771	3.07373	6.34809	6.10776	16.7779	12.0695	25.7731	23.5213	43.4027	44.5445	78.9131	80.309	133.268	132.067			372.64	11.36	5.50435	9.9478	10.7721	21.1292	20.6663	36.5135	37.9153	59.4201	63.5725	89.4307	90.2786
373.64	4.41113	0.386556	4.43696	0.772562	6.03135	1.54244	6.29175	3.07336	6.33979	6.10702	16.7718	12.0681	25.7519	23.5185	43.3734	44.5391	78.8921	80.2993	133.236	132.051			373.64	11.3149	5.49754	9.91568	10.7586	21.0845	20.6398	36.4571	37.8644	59.2889	63.481	89.2687	90.138
374.64	4.41113	0.386509	4.42739	0.772469	6.03047	1.54226	6.28052	3.07299	6.33047	6.10629	16.7649	12.0666	25.7425	23.5156	43.3464	44.5338	78.8755	80.2897	133.2	132.035			374.64	11.2762	5.49073	9.86714	10.7451	21.0277	20.6132	36.3822	37.8135	59.1453	63.3896	89.121	89.9977
375.64	4.41431	0.386463	4.42676	0.772376	6.05591	1.54207	6.27197	3.07262	6.33325	6.10555	16.7782	12.0651	25.7291	23.5128	43.349	44.5284	78.8673	80.28	133.2	132.019			375.64	11.2426	5.48394	9.79654	10.7317	20.9732	20.5868	36.3096	37.7628	59.0345	63.2983	88.9279	89.8577
376.64	4.43066	0.386416	4.42207	0.772282	6.06895	1.54189	6.28979	3.07225	6.3188	6.10481	16.8062	12.0637	25.7329	23.51	43.3422	44.523	78.8511	80.2703	133.178	132.004			376.64	11.2055	5.47715	9.77945	10.7182	20.9498	20.5603	36.2247	37.7121	58.9491	63.2073	88.7506	89.7179
377.64	4.43066	0.386369	4.43379	0.772189	6.06455	1.5417	6.28174	3.07188	6.30268	6.10408	16.8072	12.0622	25.7329	23.5071	43.3415	44.5177	78.8492	80.2606	133.177	131.988			377.64	11.1968	5.47038	9.78378	10.7048	20.915	20.5339	36.1787	37.6614	58.8671	63.1163	88.6014	89.5784
378.64	4.43066	0.386323	4.43769	0.772096	6.07969	1.54151	6.30127	3.07151	6.30317	6.10334	16.8165	12.0608	25.7495	23.5043	43.3329	44.5123	78.8614	80.2509	133.172	131.972			378.64	11.2152	5.46361	9.82076	10.6914	20.8932	20.5075	36.1857	37.6109	58.846	63.0255	88.4829	89.4392
379.64	4.44043	0.386276	4.43828	0.772003	6.08682	1.54133	6.29956	3.07114	6.30376	6.1026	16.8244	12.0593	25.7596	23.5014	43.3102	44.5069	78.8405	80.2413	133.143	131.956			379.64	11.2403	5.45685	9.84311	10.678	20.8618	20.4812	36.1855	37.5604	58.7868	62.9349	88.3548	89.3002
380.64	4.44727	0.38623	4.46802	0.77191	6.10156	1.54114	6.30176	3.07077	6.2959	6.10187	16.8385	12.0579	25.7408	23.4986	43.3029	44.5015	78.8346	80.2316	133.136	131.94			380.64	11.211	5.4501	9.79623	10.6646	20.8022	20.4549	36.1279	37.51	58.6291	62.8444	88.1771	89.1615
381.64	4.46509	0.386183	4.51162	0.771817	6.10689	1.54096	6.31494	3.0704	6.29995	6.10113	16.8518	12.0564	25.7456	23.4958	43.3107	44.4962	78.8315	80.2219	133.12	131.924			381.64	11.202	5.44335	9.77779	10.6512	20.7658	20.4287	36.0685	37.4597	58.5298	62.7541	88.02	89.0232
382.64	4.47803	0.386136	4.52021	0.771724	6.09165	1.54077	6.31934	3.07003	6.31538	6.1004	16.8467	12.055	25.7377	23.4929	43.2951	44.4908	78.8116	80.2122	133.093	131.908			382.64	11.1845	5.43662	9.74931	10.6379	20.7383	20.4024	36.0249	37.4095	58.4544	62.664	87.9082	88.885
383.64	4.48779	0.38609	4.5085	0.771631	6.08848	1.54059	6.30786	3.06966	6.31684	6.09966	16.8252	12.0535	25.7475	23.4901	43.2919	44.4854	78.792	80.2026	133.064	131.892			383.64	11.203	5.42989	9.75362	10.6246	20.7478	20.3762	36.0149	37.3593	58.3886	62.5739	87.7478	88.7472
384.64	4.48779	0.386043	4.50401	0.771538	6.09893	1.5404	6.30786	3.06929	6.31553	6.09893	16.8241	12.0521	25.7418	23.4873	43.2998	44.4801	78.7924	80.1929	133.031	131.876			384.64	11.2097	5.42318	9.75708	10.6112	20.7437	20.3501	35.9912	37.3092	58.2637	62.4841	87.573	88.6096
385.64	4.48926	0.385997	4.50244	0.771445	6.12549	1.54021	6.31616	3.06892	6.32227	6.09819	16.8335	12.0506	25.7427	23.4844	43.2957	44.4747	78.7988	80.1832	133.017	131.86			385.64	11.2144	5.41647	9.71909	10.5979	20.7172	20.324	35.955	37.2592	58.1505	62.3944	87.411	88.4723
386.64	4.50781	0.38595	4.51719	0.771352	6.15654	1.54003	6.34595	3.06855	6.3353	6.09745	16.8539	12.0491	25.7403	23.4816	43.2802	44.4694	78.7846	80.1735	133.005	131.844			386.64	11.1794	5.40977	9.68188	10.5847	20.7075	20.2979	35.9141	37.2092	58.0645	62.3048	87.2849	88.3352
387.64	4.50098	0.385904	4.51475	0.771259	6.16973	1.53984	6.36694	3.06818	6.34898	6.09672	16.8676	12.0477	25.7408	23.4788	43.2441	44.464	78.7379	80.1639	132.968	131.829			387.64	11.1511	5.40307	9.65503	10.5714	20.7217	20.2718	35.8809	37.1594	57.9985	62.2154	87.1897	88.1985
388.64	4.48096	0.385857	4.525	0.771166	6.17461	1.53966	6.38794	3.06781	6.35288	6.09598	16.9022	12.0462	25.7242	23.476	43.2507	44.4586	78.7104	80.1542	132.939	131.813			388.64	11.1301	5.39639	9.62183	10.5582	20.6924	20.2458	35.8154	37.1096	57.9287	62.1261	87.04	88.062
389.64	4.49561	0.385811	4.5373	0.771073	6.15781	1.53947	6.41577	3.06744	6.33198	6.09525	16.9141	12.0448	25.7216	23.4731	43.2541	44.4533	78.691	80.1445	132.923	131.797			389.64	11.0999	5.38971	9.58325	10.5449	20.6499	20.2198	35.7173	37.0598	57.8184	62.037	86.8792	87.9257
390.64	4.49854	0.385764	4.56074	0.77098	6.18223	1.53929	6.42554	3.06707	6.33638	6.09451	16.9605	12.0433	25.7407	23.4703	43.2543	44.4479	78.69	80.1349	132.919	131.781			390.64	11.0532	5.38305	9.55875	10.5317	20.6163	20.1939	35.6495	37.0102	57.6971	61.9481	86.7326	87.7898
391.64	4.5166	0.385718	4.57441	0.770887	6.17588	1.5391	6.45483	3.0667	6.32905	6.09378	16.9747	12.0419	25.7607	23.4675	43.2489	44.4426	78.691	80.1252	132.9	131.765			391.64	11.0455	5.37639	9.55611	10.5185	20.5796	20.168	35.6189	36.9606	57.6276	61.8593	86.5878	87.6541
392.64	4.53809	0.385671	4.59424	0.770794	6.18604	1.53891	6.45483	3.06633	6.32104	6.09304	16.9751	12.0404	25.7788	23.4646	43.2444	44.4372	78.6802	80.1156	132.899	131.749			392.64	11.054	5.36974	9.58955	10.5054	20.5554	20.1421	35.572	36.9111	57.5834	61.7706	86.4528	87.5186
393.64	4.56787	0.385624	4.59004	0.770701	6.17832	1.53873	6.43872	3.06596	6.31538	6.09231	16.9468	12.039	25.7915	23.4618	43.2509	44.4318	78.6858	80.1059	132.855	131.733			393.64	11.0447	5.3631	9.60352	10.4922	20.5176	20.1163	35.5146	36.8616	57.4897	61.6821	86.3523	87.3835
394.64	4.56934	0.385578	4.57969	0.770608	6.17949	1.53854	6.42749	3.06559	6.3148	6.09157	16.9364	12.0375	25.7901	23.459	43.2319	44.4265	78.6791	80.0962	132.815	131.717			394.64	11.0194	5.35646	9.60738	10.4791	20.4912	20.0905	35.4639	36.8123	57.3986	61.5938	86.2368	87.2486
395.64	4.5791	0.385531	4.57051	0.770515	6.17832	1.53836	6.41919	3.06522	6.30708	6.09084	16.9249	12.0361	25.7817	23.4561	43.2113	44.4211	78.6626	80.0866	132.784	131.701			395.64	11.0327	5.34984	9.59708	10.4659	20.4748	20.0647	35.4391	36.763	57.3347	61.5055	86.0898	87.1139
396.64	4.61035	0.385485	4.5749	0.770422	6.19736	1.53817	6.41919	3.06485	6.30317	6.09011	16.9253	12.0346	25.7812	23.4533	43.2052	44.4158	78.6504	80.0769	132.752	131.686			396.64	11.0431	5.34322	9.58452	10.4528	20.4557	20.0389	35.4122	36.7138	57.2497	61.4175	85.9297	86.9795
397.64	4.62988	0.385438	4.55576	0.770329	6.20244	1.53799	6.42065	3.06448	6.3104	6.08937	16.9208	12.0332	25.7906	23.4505	43.1943	44.4104	78.6178	80.0673	132.718	131.67			397.64	11.0196	5.33661	9.56479	10.4397	20.4501	20.0132	35.3984	36.6646	57.1505	61.3296	85.7874	86.8454
398.64	4.62988	0.385392	4.54766	0.770236	6.20742	1.5378	6.41919	3.06411	6.30376	6.08864	16.9455	12.0317	25.764	23.4477	43.1581	44.405	78.613	80.0576	132.702	131.654			398.64	11.0149	5.33001	9.57666	10.4267	20.4482	19.9876	35.4111	36.6155	57.0808	61.2418	85.6833	86.7116
399.64	4.64795	0.385346	4.5501	0.770143	6.20791	1.53762	6.42896	3.06374	6.29961	6.0879	16.9367	12.0303	25.7801	23.4448	43.14	44.3997	78.593	80.0479	132.684	131.638			399.64	11.0141	5.32342	9.55728	10.4136	20.4397	19.9619	35.3716	36.5665	56.9896	61.1542	85.5426	86.578
400.64	4.64795	0.385299	4.58198	0.77005	6.22202	1.53743	6.43579	3.06337	6.30171	6.08717	16.9439	12.0288	25.7895	23.442	43.1186	44.3943	78.5643	80.0383	132.679	131.622			400.64	11.0101	5.31683	9.55659	10.4006	20.4325	19.9363	35.3383	36.5176	56.8938	61.0667	85.4101	86.4446
401.64	4.64795	0.385253	4.59297	0.769958	6.19981	1.53724	6.43726	3.063	6.30171	6.08643	16.9295	12.0274	25.7856	23.4392	43.1132	44.389	78.522	80.0286	132.665	131.606			401.64	11.0136	5.31026	9.53018	10.3875	20.4268	19.9108	35.3194	36.4687	56.8285	60.9794	85.2902	86.3115
402.64	4.63672	0.385206	4.57705	0.769865	6.18037	1.53706	6.42603	3.06263	6.28579	6.0857	16.9171	12.0259	25.7763	23.4363	43.0879	44.3836	78.464	80.019	132.627	131.59			402.64	10.9907	5.30369	9.51871	10.3745	20.4048	19.8853	35.2598	36.42	56.743	60.8922	85.1613	86.1787
403.64	4.6084	0.38516	4.56963	0.769772	6.18692	1.53687	6.42383	3.06226	6.26714	6.08497	16.9138	12.0245	25.7581	23.4335	43.0711	44.3783	78.4079	80.0093	132.61	131.574			403.64	10.9981	5.29713	9.5311	10.3615	20.4008	19.8598	35.2116	36.3712	56.6549	60.8052	85.0265	86.0462
404.64	4.58691	0.385113	4.57652	0.769679	6.20732	1.53669	6.41235	3.06189	6.27525	6.08423	16.9267	12.023	25.7555	23.4307	43.0605	44.3729	78.3896	79.9997	132.565	131.559			404.64	10.9485	5.29058	9.50562	10.3486	20.373	19.8343	35.1479	36.3226	56.5508	60.7183	84.928	85.9138
405.64	4.56885	0.385067	4.58613	0.769586	6.23643	1.5365	6.39575	3.06153	6.29194	6.0835	16.9454	12.0216	25.7299	23.4279	43.0858	44.3676	78.379	79.99	132.53	131.543			405.64	10.9316	5.28404	9.49234	10.3356	20.3619	19.8089	35.1075	36.274	56.4862	60.6315	84.8034	85.7818
406.64	4.57715	0.38502	4.6127	0.769493	6.25703	1.53632	6.40552	3.06116	6.29702	6.08277	16.9574	12.0201	25.7311	23.425	43.0955	44.3622	78.3993	79.9804	132.517	131.527			406.64	10.9043	5.2775	9.4686	10.3227	20.322	19.7835	35.0639	36.2255	56.3986	60.5449	84.6419	85.65
407.64	4.59863	0.384974	4.63994	0.769401	6.2836	1.53613	6.42749	3.06079	6.32232	6.08203	16.9733	12.0187	25.7156	23.4222	43.1297	44.3569	78.4167	79.9708	132.523	131.511			407.64	10.9329	5.27097	9.47778	10.3097	20.2886	19.7581	35.042	36.1771	56.3184	60.4585	84.4832	85.5185
408.64	4.62183	0.384928	4.68892	0.769308	6.30332	1.53595	6.44702	3.06042	6.3188	6.0813	16.9937	12.0172	25.7397	23.4194	43.1518	44.3515	78.4288	79.9611	132.507	131.495			408.64	10.9196	5.26446	9.4893	10.2968	20.2833	19.7328	34.9996	36.1287	56.2302	60.3722	84.3414	85.3872
409.64	4.64795	0.384881	4.73057	0.769215	6.31426	1.53576	6.47778	3.06005	6.30845	6.08057	17.0014	12.0158	25.7608	23.4166	43.164	44.3462	78.4301	79.9515	132.488	131.479			409.64	10.8765	5.25795	9.49106	10.2839	20.2695	19.7075	34.9531	36.0804	56.1779	60.286	84.2122	85.2561
410.64	4.66699	0.384835	4.7416	0.769122	6.30196	1.53558	6.48901	3.05968	6.30825	6.07983	17.0086	12.0143	25.7814	23.4137	43.1541	44.3408	78.4325	79.9418	132.472	131.463			410.64	10.8439	5.25144	9.47343	10.2711	20.2467	19.6823	34.8746	36.0322	56.0974	60.2	84.0928	85.1254
411.64	4.66895	0.384788	4.74629	0.76903	6.29307	1.53539	6.49097	3.05931	6.29341	6.0791	16.9869	12.0129	25.7905	23.4109	43.1264	44.3355	78.4141	79.9322	132.458	131.448			411.64	10.8423	5.24495	9.47446	10.2582	20.2309	19.657	34.8393	35.9841	56.0363	60.1141	83.9686	84.9948
412.64	4.66895	0.384742	4.73848	0.768937	6.28477	1.53521	6.47974	3.05894	6.26558	6.07837	16.9786	12.0114	25.7905	23.4081	43.0854	44.3301	78.3848	79.9225	132.422	131.432			412.64	10.8423	5.23846	9.4603	10.2454	20.2041	19.6318	34.8125	35.936	55.9586	60.0284	83.8416	84.8645
413.64	4.65918	0.384695	4.7373	0.768844	6.27344	1.53502	6.46338	3.05857	6.24341	6.07763	16.9788	12.01	25.782	23.4053	43.0464	44.3248	78.3455	79.9129	132.389	131.416			413.64	10.8544	5.23199	9.45328	10.2325	20.2173	19.6067	34.7832	35.888	55.888	59.9428	83.7253	84.7345
414.64	4.66553	0.384649	4.73975	0.768751	6.2876	1.53484	6.44019	3.0582	6.23755	6.0769	16.9773	12.0085	25.7698	23.4025	43.022	44.3194	78.321	79.9033	132.371	131.4			414.64	10.8837	5.22552	9.45035	10.2197	20.2173	19.5816	34.754	35.84	55.7899	59.8573	83.6076	84.6047
415.64	4.66699	0.384603	4.74746	0.768659	6.30782	1.53465	6.4353	3.05784	6.2438	6.07617	16.9959	12.0071	25.7775	23.3996	42.9825	44.3141	78.3285	79.8936	132.371	131.384			415.64	10.913	5.21905	9.44009	10.2069	20.2164	19.5565	34.7105	35.7922	55.7171	59.772	83.4928	84.4752
416.64	4.68848	0.384556	4.76279	0.768566	6.31816	1.53447	6.47461	3.05747	6.2479	6.07543	17.0097	12.0056	25.7882	23.3968	42.9721	44.3088	78.3227	79.884	132.338	131.368			416.64	10.9205	5.2126	9.43266	10.1942	20.1554	19.5314	34.6952	35.7444	55.6274	59.6868	83.3467	84.3459
417.64	4.68164	0.38451	4.80938	0.768473	6.34878	1.53428	6.48584	3.0571	6.24663	6.0747	17.0153	12.0042	25.784	23.394	43.0023	44.3034	78.3396	79.8744	132.31	131.352			417.64	10.9038	5.20616	9.41177	10.1814	20.1182	19.5064	34.6626	35.6966	55.5562	59.6018	83.214	84.2169
418.64	4.72632	0.384464	4.84111	0.768381	6.37197	1.5341	6.50708	3.05673	6.26567	6.07397	17.0212	12.0027	25.7898	23.3912	43.0033	44.2981	78.3293	79.8647	132.297	131.337			418.64	10.8782	5.19972	9.39038	10.1687	20.0801	19.4814	34.6655	35.649	55.4932	59.5169	83.0684	84.0881
419.64	4.74756	0.384417	4.86485	0.768288	6.38726	1.53391	6.5271	3.05636	6.26792	6.07324	17.0058	12.0013	25.7691	23.3883	42.9931	44.2927	78.2943	79.8551	132.276	131.321			419.64	10.8501	5.19329	9.36743	10.1559	20.0701	19.4565	34.5903	35.6014	55.3989	59.4322	82.9187	83.9596
420.64	4.74072	0.384371	4.87608	0.768195	6.38066	1.53373	6.50903	3.05599	6.27085	6.0725	16.9975	11.9998	25.756	23.3855	42.9653	44.2874	78.2748	79.8455	132.267	131.305			420.64	10.8155	5.18687	9.32944	10.1432	20.0156	19.4316	34.5146	35.5539	55.2746	59.3476	82.7806	83.8313
421.64	4.71289	0.384324	4.871	0.768103	6.38643	1.53354	6.49097	3.05562	6.25943	6.07177	16.9847	11.9984	25.7121	23.3827	42.9593	44.282	78.2713	79.8358	132.245	131.289			421.64	10.7806	5.18046	9.3188	10.1305	19.9564	19.4067	34.4716	35.5064	55.1863	59.2631	82.6411	83.7032
422.64	4.7085	0.384278	4.86953	0.76801	6.39668	1.53336	6.49731	3.05526	6.2565	6.07104	16.9757	11.997	25.7064	23.3799	42.9385	44.2767	78.2706	79.8262	132.212	131.273			422.64	10.7705	5.17405	9.32437	10.1179	19.9551	19.3818	34.4698	35.459	55.0985	59.1788	82.5163	83.5754
423.64	4.71777	0.384232	4.89355	0.767917	6.4082	1.53317	6.49683	3.05489	6.27222	6.07031	16.9932	11.9955	25.7168	23.3771	42.9075	44.2714	78.2798	79.8166	132.216	131.257			423.64	10.7293	5.16765	9.32368	10.1052	19.9818	19.357	34.4247	35.4117	55.0271	59.0946	82.396	83.4479
424.64	4.72803	0.384185	4.91533	0.767825	6.41934	1.53299	6.51392	3.05452	6.28569	6.06958	17.009	11.9941	25.7303	23.3742	42.91	44.266	78.2829	79.807	132.192	131.242			424.64	10.7164	5.16126	9.3084	10.0926	19.983	19.3322	34.3546	35.3645	54.9514	59.0106	82.2964	83.3206
425.64	4.73145	0.384139	4.92832	0.767732	6.41924	1.5328	6.52026	3.05415	6.28892	6.06884	17.0336	11.9926	25.7501	23.3714	42.9018	44.2607	78.2812	79.7973	132.135	131.226			425.64	10.7188	5.15488	9.31274	10.0799	19.9702	19.3075	34.3315	35.3173	54.9019	58.9267	82.1809	83.1935
426.64	4.73779	0.384093	4.93374	0.76764	6.41524	1.53262	6.50562	3.05378	6.28115	6.06811	17.0451	11.9912	25.7595	23.3686	42.905	44.2554	78.2783	79.7877	132.109	131.21			426.64	10.7293	5.14851	9.30307	10.0673	19.9506	19.2828	34.2846	35.2702	54.8019	58.8429	82.0257	83.0667
427.64	4.75415	0.384047	4.95259	0.767547	6.41953	1.53243	6.51367	3.05341	6.29024	6.06738	17.0633	11.9897	25.779	23.3658	42.9176	44.25	78.2684	79.7781	132.09	131.194			427.64	10.742	5.14214	9.27328	10.0547	19.92	19.2581	34.2276	35.2232	54.7193	58.7593	81.8636	82.9401
428.64	4.77515	0.384	4.96338	0.767454	6.41284	1.53225	6.52344	3.05305	6.30103	6.06665	17.0758	11.9883	25.7711	23.363	42.9188	44.2447	78.2582	79.7685	132.059	131.178			428.64	10.7111	5.13579	9.24199	10.0421	19.8928	19.2334	34.1662	35.1762	54.6431	58.6758	81.7063	82.8137
429.64	4.78809	0.383954	4.95469	0.767362	6.39874	1.53206	6.52515	3.05268	6.28111	6.06592	17.058	11.9868	25.7691	23.3602	42.8935	44.2393	78.2226	79.7589	132.056	131.163			429.64	10.6953	5.12944	9.21695	10.0296	19.8667	19.2088	34.1499	35.1293	54.5985	58.5925	81.5622	82.6876
430.64	4.79004	0.383908	4.95967	0.767269	6.40684	1.53188	6.51025	3.05231	6.27583	6.06518	17.0557	11.9854	25.77	23.3573	42.87	44.234	78.1924	79.7492	132.023	131.147			430.64	10.6361	5.1231	9.2083	10.017	19.8387	19.1842	34.1185	35.0825	54.5395	58.5092	81.4161	82.5617
431.64	4.80762	0.383861	4.9623	0.767177	6.42818	1.53169	6.49878	3.05194	6.277	6.06445	17.0492	11.9839	25.7619	23.3545	42.8519	44.2287	78.191	79.7396	131.992	131.131			431.64	10.607	5.11676	9.18306	10.0045	19.8117	19.1597	34.0702	35.0357	54.43	58.4262	81.2797	82.4361
432.64	4.8291	0.383815	4.94746	0.767084	6.43369	1.53151	6.50903	3.05157	6.27193	6.06372	17.0294	11.9825	25.7612	23.3517	42.8358	44.2233	78.1841	79.73	131.967	131.115			432.64	10.6152	5.11044	9.18961	9.99198	19.7764	19.1351	34.043	34.989	54.3309	58.3432	81.1818	82.3107
433.64	4.8291	0.383769	4.94092	0.766992	6.45117	1.53132	6.50757	3.0512	6.25708	6.06299	17.0154	11.981	25.7522	23.3489	42.8315	44.218	78.1697	79.7204	131.934	131.099			433.64	10.6543	5.10412	9.18716	9.97948	19.764	19.1107	34.0308	34.9424	54.2469	58.2604	81.09	82.1856
434.64	4.83691	0.383722	4.91836	0.766899	6.44649	1.53114	6.5188	3.05084	6.22671	6.06226	16.9791	11.9796	25.7367	23.3461	42.815	44.2127	78.1417	79.7108	131.939	131.083			434.64	10.6433	5.09781	9.19116	9.967	19.7522	19.0862	33.9912	34.8958	54.1631	58.1778	80.9417	82.0606
435.64	4.83838	0.383676	4.90688	0.766807	6.45821	1.53095	6.50708	3.05047	6.20376	6.06153	16.9828	11.9782	25.7086	23.3433	42.8069	44.2073	78.119	79.7012	131.949	131.068			435.64	10.6667	5.09151	9.1897	9.95453	19.7551	19.0618	33.9336	34.8493	54.103	58.0952	80.7983	81.936
436.64	4.8374	0.38363	4.90195	0.766714	6.46221	1.53077	6.52197	3.0501	6.20933	6.0608	16.9765	11.9767	25.7052	23.3404	42.81	44.202	78.1	79.6916	131.948	131.052			436.64	10.6597	5.08522	9.16415	9.94208	19.7231	19.0374	33.8476	34.8029	54.0275	58.0129	80.6695	81.8115
437.64	4.83887	0.383584	4.90733	0.766622	6.44268	1.53059	6.52515	3.04973	6.21079	6.06007	16.9779	11.9753	25.6983	23.3376	42.7939	44.1967	78.0932	79.6819	131.921	131.036			437.64	10.6697	5.07893	9.1228	9.92964	19.6802	19.013	33.8066	34.7565	53.9395	57.9306	80.5496	81.6873
438.64	4.8208	0.383537	4.92851	0.766529	6.44717	1.5304	6.51831	3.04937	6.20219	6.05934	16.9943	11.9738	25.6902	23.3348	42.7792	44.1914	78.092	79.6723	131.893	131.02			438.64	10.6128	5.07265	9.10239	9.91722	19.6508	18.9887	33.7592	34.7103	53.8754	57.8485	80.4232	81.5633
439.64	4.83691	0.383491	4.96889	0.766437	6.45772	1.53022	6.54614	3.049	6.21523	6.05861	16.997	11.9724	25.6907	23.332	42.7892	44.186	78.0849	79.6627	131.892	131.004			439.64	10.5512	5.06638	9.05435	9.90482	19.6006	18.9644	33.6895	34.664	53.787	57.7665	80.3146	81.4396
440.64	4.84985	0.383445	5.01241	0.766345	6.473	1.53003	6.55957	3.04863	6.23726	6.05787	17.0236	11.9709	25.7037	23.3292	42.8128	44.1807	78.1076	79.6531	131.889	130.989			440.64	10.5003	5.06012	9.01363	9.89243	19.5927	18.9402	33.6093	34.6179	53.6976	57.6846	80.1875	81.3161
441.64	4.89746	0.383399	5.01279	0.766252	6.45586	1.52985	6.59888	3.04826	6.23765	6.05714	17.0185	11.9695	25.7306	23.3264	42.7919	44.1754	78.0751	79.6435	131.855	130.973			441.64	10.4977	5.05386	8.99516	9.88006	19.5846	18.9159	33.5572	34.5718	53.6018	57.6029	80.0577	81.1928
442.64	4.89941	0.383352	5.00771	0.76616	6.47627	1.52966	6.57251	3.04789	6.22475	6.05641	17.0326	11.968	25.7233	23.3236	42.7801	44.17	78.0531	79.6339	131.834	130.957			442.64	10.5336	5.04762	9.00943	9.8677	19.6187	18.8918	33.5635	34.5258	53.5531	57.5213	79.9313	81.0697
443.64	4.91602	0.383306	4.9751	0.766067	6.48193	1.52948	6.57642	3.04753	6.21509	6.05568	17.0383	11.9666	25.7371	23.3208	42.7856	44.1647	78.0168	79.6243	131.8	130.941			443.64	10.5825	5.04138	9.07828	9.85536	19.6253	18.8676	33.5845	34.4798	53.5433	57.4399	79.861	80.9469
444.64	4.93066	0.38326	4.97188	0.765975	6.48838	1.52929	6.55298	3.04716	6.2021	6.05495	17.044	11.9652	25.7407	23.3179	42.7567	44.1594	77.98	79.6147	131.766	130.925			444.64	10.607	5.03515	9.11899	9.84304	19.6391	18.8435	33.6035	34.4339	53.5128	57.3586	79.7877	80.8243
445.64	4.92578	0.383214	4.9753	0.765883	6.49522	1.52911	6.5271	3.04679	6.20064	6.05422	17.0733	11.9637	25.7104	23.3151	42.746	44.1541	77.9874	79.6051	131.741	130.91			445.64	10.606	5.02893	9.11703	9.83073	19.6284	18.8194	33.5815	34.3881	53.4577	57.2774	79.6549	80.702
446.64	4.93701	0.383168	4.99434	0.76579	6.52256	1.52892	6.53491	3.04642	6.22603	6.05349	17.1114	11.9623	25.7099	23.3123	42.7445	44.1487	78.0088	79.5955	131.726	130.894			446.64	10.59	5.02271	9.08012	9.81843	19.5938	18.7953	33.545	34.3423	53.3818	57.1964	79.5542	80.5799
447.64	4.94019	0.383121	5.00635	0.765698	6.52905	1.52874	6.55444	3.04606	6.21948	6.05276	17.1282	11.9608	25.717	23.3095	42.7329	44.1434	77.9919	79.5859	131.726	130.878			447.64	10.566	5.0165	9.04732	9.80616	19.5687	18.7713	33.5233	34.2967	53.3079	57.1154	79.4321	80.458
448.64	4.93018	0.383075	5.02139	0.765606	6.52852	1.52856	6.56714	3.04569	6.20522	6.05203	17.1429	11.9594	25.7106	23.3067	42.7122	44.1381	77.9999	79.5763	131.704	130.862			448.64	10.5411	5.0103	9.02939	9.79389	19.5253	18.7473	33.478	34.251	53.1923	57.0347	79.2752	80.3363
449.64	4.91895	0.383029	5.02412	0.765513	6.50694	1.52837	6.57397	3.04532	6.2065	6.0513	17.1353	11.9579	25.6987	23.3039	42.703	44.1328	77.9893	79.5667	131.685	130.847			449.64	10.5408	5.00411	9.00269	9.78165	19.4839	18.7233	33.4351	34.2055	53.0894	56.954	79.1438	80.2149
450.64	4.89941	0.382983	5.0211	0.765421	6.49786	1.52819	6.56421	3.04496	6.20176	6.05057	17.1454	11.9565	25.6969	23.3011	42.6914	44.1274	77.9813	79.5571	131.653	130.831			450.64	10.5497	4.99793	8.99898	9.76942	19.454	18.6994	33.3822	34.16	53.0159	56.8735	79.0388	80.0937
451.64	4.88135	0.382937	5.02168	0.765329	6.48838	1.528	6.55591	3.04459	6.19576	6.04984	17.139	11.9551	25.7063	23.2983	42.6918	44.1221	77.962	79.5475	131.624	130.815			451.64	10.5514	4.99175	8.99565	9.7572	19.4644	18.6755	33.3272	34.1146	52.9279	56.7931	78.9551	79.9727
452.64	4.87793	0.38289	5.00606	0.765236	6.4791	1.52782	6.54614	3.04422	6.1982	6.04911	17.1373	11.9536	25.7168	23.2955	42.6835	44.1168	77.9434	79.5379	131.598	130.799			452.64	10.5169	4.98558	8.98531	9.745	19.4789	18.6516	33.3124	34.0692	52.824	56.7128	78.8501	79.8519
453.64	4.86963	0.382844	4.99736	0.765144	6.48525	1.52763	6.53638	3.04385	6.20073	6.04838	17.1633	11.9522	25.7188	23.2926	42.6571	44.1115	77.9221	79.5283	131.589	130.783			453.64	10.4724	4.97942	9.00317	9.73282	19.4756	18.6278	33.3059	34.0239	52.7368	56.6327	78.7261	79.7314
454.64	4.87646	0.382798	4.99658	0.765052	6.49121	1.52745	6.5354	3.04349	6.19067	6.04766	17.1594	11.9507	25.7273	23.2898	42.6348	44.1062	77.8972	79.5187	131.577	130.768			454.64	10.4876	4.97326	9.01352	9.72065	19.4335	18.604	33.2788	33.9787	52.6833	56.5527	78.5975	79.6111
455.64	4.86133	0.382752	4.99297	0.76496	6.49844	1.52727	6.53833	3.04312	6.20659	6.04693	17.1477	11.9493	25.719	23.287	42.6466	44.1008	77.8855	79.5092	131.536	130.752			455.64	10.5051	4.96712	9.01538	9.7085	19.3955	18.5802	33.2395	33.9335	52.5952	56.4729	78.4978	79.491
456.64	4.8667	0.382706	4.99736	0.764867	6.49697	1.52708	6.54663	3.04275	6.21245	6.0462	17.1467	11.9479	25.722	23.2842	42.6566	44.0955	77.8815	79.4996	131.519	130.736			456.64	10.5003	4.96098	9.00044	9.69636	19.4	18.5564	33.1781	33.8884	52.5061	56.3931	78.3833	79.3711
457.64	4.88306	0.38266	5.02393	0.764775	6.52051	1.5269	6.5647	3.04239	6.20776	6.04547	17.157	11.9464	25.7297	23.2814	42.6714	44.0902	77.8831	79.49	131.504	130.72			457.64	10.482	4.95485	8.98325	9.68424	19.4008	18.5327	33.1562	33.8434	52.4469	56.3135	78.2581	79.2515
458.64	4.88916	0.382613	5.05664	0.764683	6.53857	1.52671	6.57886	3.04202	6.2373	6.04474	17.1768	11.945	25.7212	23.2786	42.696	44.0849	77.8916	79.4804	131.491	130.705			458.64	10.4624	4.94873	8.98062	9.67214	19.3819	18.509	33.127	33.7984	52.3768	56.2341	78.1364	79.1321
459.64	4.91943	0.382567	5.08028	0.764591	6.55869	1.52653	6.60864	3.04165	6.23628	6.04401	17.189	11.9435	25.7334	23.2758	42.7089	44.0796	77.9024	79.4708	131.483	130.689			459.64	10.4288	4.94261	8.98178	9.66005	19.3413	18.4854	33.0932	33.7535	52.3019	56.1547	78.0355	79.0129
460.64	4.94873	0.382521	5.08545	0.764498	6.5791	1.52635	6.62036	3.04129	6.23022	6.04328	17.2073	11.9421	25.72	23.273	42.6855	44.0743	77.8914	79.4612	131.466	130.673			460.64	10.4252	4.9365	8.98648	9.64797	19.3243	18.4618	33.0713	33.7087	52.2503	56.0755	77.9411	78.8939
461.64	4.95654	0.382475	5.08467	0.764406	6.56211	1.52616	6.61841	3.04092	6.20161	6.04255	17.1959	11.9407	25.7168	23.2702	42.6752	44.0689	77.8895	79.4516	131.426	130.657			461.64	10.446	4.9304	8.98706	9.63591	19.3071	18.4382	33.0493	33.6639	52.2095	55.9964	77.8467	78.7752
462.64	4.95996	0.382429	5.08076	0.764314	6.55869	1.52598	6.60034	3.04055	6.2043	6.04182	17.1866	11.9392	25.7275	23.2674	42.6444	44.0636	77.8902	79.4421	131.395	130.642			462.64	10.4614	4.92431	8.99234	9.62387	19.292	18.4146	33.0259	33.6192	52.1678	55.9175	77.6969	78.6566
463.64	4.95483	0.382383	5.07295	0.764222	6.54356	1.52579	6.60718	3.04019	6.1982	6.04109	17.1602	11.9378	25.7558	23.2646	42.621	44.0583	77.8555	79.4325	131.363	130.626			463.64	10.4607	4.91823	8.97925	9.61184	19.2622	18.3911	32.9634	33.5746	52.126	55.8387	77.5613	78.5383
464.64	4.91943	0.382337	5.06982	0.76413	6.55908	1.52561	6.58081	3.03982	6.177	6.04037	17.1458	11.9363	25.7405	23.2618	42.6304	44.053	77.8494	79.4229	131.342	130.61			464.64	10.4406	4.91215	8.97026	9.59983	19.2533	18.3676	32.9056	33.53	52.0114	55.76	77.4478	78.4202
465.64	4.92871	0.382291	5.08174	0.764038	6.56895	1.52543	6.58716	3.03945	6.18599	6.03964	17.1456	11.9349	25.7373	23.259	42.6229	44.0477	77.8296	79.4133	131.315	130.594			465.64	10.4119	4.90608	8.95337	9.58783	19.252	18.3442	32.8696	33.4855	51.8799	55.6814	77.3459	78.3023
466.64	4.92871	0.382244	5.0959	0.763945	6.61411	1.52524	6.59546	3.03909	6.19185	6.03891	17.1641	11.9335	25.7495	23.2562	42.6186	44.0424	77.8287	79.4037	131.304	130.579			466.64	10.3994	4.90002	8.90396	9.57585	19.2349	18.3207	32.8462	33.441	51.8363	55.6029	77.2282	78.1847
467.64	4.93848	0.382198	5.10317	0.763853	6.62251	1.52506	6.60669	3.03872	6.18594	6.03818	17.1636	11.932	25.7683	23.2533	42.6379	44.0371	77.8066	79.3942	131.283	130.563			467.64	10.3496	4.89397	8.88004	9.56388	19.22	18.2973	32.8167	33.3966	51.8072	55.5246	77.1042	78.0673
468.64	4.92065	0.382152	5.0956	0.763761	6.63911	1.52487	6.59863	3.03835	6.17983	6.03745	17.1784	11.9306	25.7437	23.2505	42.6235	44.0318	77.782	79.3846	131.239	130.547			468.64	10.3293	4.88792	8.8479	9.55193	19.2095	18.274	32.7749	33.3523	51.7446	55.4464	77.012	77.95
469.64	4.94653	0.382106	5.09737	0.763669	6.64219	1.52469	6.58862	3.03799	6.17329	6.03672	17.1793	11.9291	25.7392	23.2477	42.6161	44.0264	77.7535	79.375	131.209	130.531			469.64	10.3326	4.88188	8.80331	9.53999	19.1713	18.2506	32.7209	33.3081	51.6335	55.3684	76.9115	77.833
470.64	4.94824	0.38206	5.09151	0.763577	6.62974	1.52451	6.55786	3.03762	6.1479	6.036	17.1607	11.9277	25.7304	23.2449	42.5897	44.0211	77.7266	79.3655	131.164	130.516			470.64	10.3262	4.87585	8.7645	9.52807	19.1059	18.2273	32.6503	33.2639	51.5119	55.2904	76.7845	77.7162
471.64	4.92041	0.382014	5.08281	0.763485	6.63125	1.52432	6.53833	3.03725	6.13774	6.03527	17.1672	11.9263	25.6927	23.2421	42.5814	44.0158	77.7055	79.3559	131.143	130.5			471.64	10.3232	4.86982	8.7522	9.51616	19.0327	18.2041	32.5869	33.2197	51.4351	55.2126	76.6628	77.5997
472.64	4.93018	0.381968	5.08858	0.763393	6.60703	1.52414	6.52856	3.03689	6.13521	6.03454	17.1561	11.9248	25.6601	23.2393	42.5395	44.0105	77.6697	79.3463	131.107	130.484			472.64	10.3313	4.86381	8.7771	9.50427	19.0156	18.1808	32.562	33.1757	51.395	55.135	76.532	77.4833
473.64	4.91064	0.381922	5.1002	0.763301	6.58086	1.52395	6.50903	3.03652	6.11411	6.03381	17.1361	11.9234	25.631	23.2365	42.5312	44.0052	77.6537	79.3367	131.091	130.468			473.64	10.3356	4.8578	8.77251	9.4924	19.046	18.1576	32.5431	33.1317	51.3591	55.0574	76.4117	77.3672
474.64	4.90771	0.381876	5.12642	0.763209	6.56895	1.52377	6.51733	3.03615	6.10591	6.03309	17.1524	11.922	25.646	23.2337	42.5302	43.9999	77.6531	79.3272	131.09	130.453			474.64	10.3571	4.8518	8.75688	9.48054	19.0775	18.1344	32.5401	33.0877	51.2768	54.98	76.3409	77.2512
475.64	4.90918	0.38183	5.13545	0.763117	6.56504	1.52359	6.5271	3.03579	6.11031	6.03236	17.1724	11.9205	25.6484	23.2309	42.5258	43.9946	77.6424	79.3176	131.089	130.437			475.64	10.3234	4.8458	8.75298	9.46869	19.0626	18.1113	32.506	33.0438	51.1789	54.9027	76.2681	77.1355
476.64	4.90918	0.381784	5.13692	0.763025	6.60288	1.5234	6.54663	3.03542	6.11177	6.03163	17.1822	11.9191	25.6762	23.2281	42.537	43.9893	77.6326	79.308	131.09	130.421			476.64	10.3144	4.83982	8.74722	9.45686	19.056	18.0882	32.4798	33	51.1295	54.8255	76.1496	77.02
477.64	4.92725	0.381738	5.14024	0.762933	6.61895	1.52322	6.56616	3.03506	6.11509	6.0309	17.1928	11.9176	25.6964	23.2253	42.541	43.984	77.6286	79.2985	131.075	130.405			477.64	10.3141	4.83384	8.77837	9.44505	19.0572	18.0651	32.4527	32.9563	51.0993	54.7484	76.0142	76.9047
478.64	4.93018	0.381692	5.15645	0.762841	6.65488	1.52304	6.57739	3.03469	6.13326	6.03018	17.2051	11.9162	25.7153	23.2225	42.5185	43.9787	77.6177	79.2889	131.07	130.39			478.64	10.3172	4.82787	8.74995	9.43325	19.057	18.042	32.4345	32.9126	51.0672	54.6715	75.9116	76.7896
479.64	4.96631	0.381646	5.16768	0.762749	6.69395	1.52285	6.60718	3.03432	6.14449	6.02945	17.2017	11.9148	25.7299	23.2197	42.5185	43.9734	77.608	79.2794	131.059	130.374			479.64	10.3047	4.8219	8.74765	9.42146	19.0244	18.019	32.3989	32.869	51.0045	54.5947	75.7855	76.6748
480.64	4.9873	0.3816	5.17549	0.762657	6.70591	1.52267	6.62671	3.03396	6.15913	6.02872	17.1954	11.9133	25.7363	23.2169	42.5048	43.9681	77.5919	79.2698	131.026	130.358			480.64	10.2361	4.81595	8.70386	9.40969	18.9482	17.996	32.344	32.8254	50.9333	54.518	75.6565	76.5601
481.64	5.00732	0.381554	5.18662	0.762565	6.71026	1.52248	6.6394	3.03359	6.16001	6.02799	17.1952	11.9119	25.7281	23.2141	42.498	43.9628	77.5917	79.2602	130.989	130.343			481.64	10.1876	4.81	8.69341	9.39794	18.9126	17.973	32.3198	32.7819	50.8563	54.4415	75.5455	76.4456
482.64	4.99072	0.381508	5.19551	0.762473	6.71909	1.5223	6.64087	3.03323	6.1606	6.02727	17.1988	11.9105	25.7211	23.2113	42.4984	43.9575	77.6016	79.2507	130.967	130.327			482.64	10.2011	4.80405	8.71109	9.3862	18.9218	17.9501	32.2931	32.7385	50.7829	54.365	75.455	76.3314
483.64	4.97119	0.381462	5.20439	0.762381	6.70156	1.52212	6.64087	3.03286	6.15141	6.02654	17.1975	11.909	25.7195	23.2085	42.4876	43.9522	77.6018	79.2411	130.938	130.311			483.64	10.2333	4.79812	8.70805	9.37448	18.9356	17.9272	32.2608	32.6951	50.7023	54.2887	75.3409	76.2174
484.64	4.97803	0.381416	5.21114	0.762289	6.68955	1.52193	6.62817	3.0325	6.15352	6.02581	17.2061	11.9076	25.695	23.2057	42.484	43.9469	77.5928	79.2316	130.923	130.295			484.64	10.2555	4.79219	8.72945	9.36277	18.9506	17.9043	32.2269	32.6518	50.6253	54.2125	75.2329	76.1035
485.64	4.97803	0.38137	5.22359	0.762197	6.6876	1.52175	6.63794	3.03213	6.14302	6.02509	17.2427	11.9061	25.6831	23.2029	42.4896	43.9416	77.5899	79.222	130.922	130.28			485.64	10.2579	4.78627	8.71831	9.35107	18.9273	17.8815	32.1827	32.6085	50.5471	54.1365	75.1402	75.9899
486.64	5.00732	0.381324	5.22813	0.762105	6.67657	1.52157	6.61841	3.03176	6.12632	6.02436	17.2309	11.9047	25.6881	23.2001	42.4799	43.9363	77.5766	79.2125	130.911	130.264			486.64	10.2179	4.78036	8.70659	9.33939	18.8861	17.8587	32.1512	32.5654	50.4775	54.0605	75.0123	75.8765
487.64	5.00049	0.381278	5.23759	0.762013	6.68154	1.52138	6.61841	3.0314	6.12407	6.02363	17.2626	11.9033	25.6727	23.1973	42.4769	43.931	77.5808	79.2029	130.892	130.248			487.64	10.2043	4.77446	8.68774	9.32773	18.856	17.8359	32.1392	32.5222	50.4414	53.9847	74.9104	75.7633
488.64	4.99902	0.381232	5.24736	0.761921	6.68789	1.5212	6.625	3.03103	6.13237	6.02291	17.2824	11.9018	25.681	23.1945	42.4769	43.9257	77.5971	79.1934	130.89	130.233			488.64	10.1814	4.76856	8.66812	9.31608	18.8287	17.8132	32.1226	32.4792	50.4056	53.909	74.8009	75.6503
489.64	5.01392	0.381186	5.24424	0.761829	6.69122	1.52102	6.62524	3.03067	6.14048	6.02218	17.307	11.9004	25.6876	23.1917	42.4819	43.9204	77.5905	79.1838	130.879	130.217			489.64	10.1519	4.76267	8.66782	9.30444	18.81	17.7904	32.0835	32.4362	50.317	53.8334	74.6927	75.5375
490.64	5.00879	0.38114	5.26192	0.761737	6.69932	1.52083	6.61987	3.0303	6.1208	6.02146	17.3338	11.899	25.6899	23.1889	42.4911	43.9151	77.5779	79.1743	130.863	130.201			490.64	10.1485	4.75679	8.65707	9.29282	18.8056	17.7678	32.0429	32.3932	50.2052	53.758	74.5775	75.4249
491.64	5.02881	0.381094	5.28037	0.761646	6.72637	1.52065	6.60864	3.02994	6.13267	6.02073	17.3485	11.8975	25.7008	23.1861	42.507	43.9098	77.5814	79.1647	130.863	130.185			491.64	10.144	4.75091	8.62369	9.28122	18.8016	17.7451	32.0174	32.3503	50.1173	53.6826	74.4855	75.3126
492.64	5.04297	0.381048	5.29219	0.761554	6.73789	1.52047	6.61987	3.02957	6.13472	6.02	17.3653	11.8961	25.7119	23.1833	42.5009	43.9045	77.5919	79.1552	130.864	130.17			492.64	10.1574	4.74504	8.61186	9.26963	18.797	17.7225	32.0133	32.3075	50.0695	53.6074	74.4327	75.2004
493.64	5.08887	0.381002	5.31377	0.761462	6.77578	1.52028	6.62964	3.02921	6.14799	6.01928	17.4035	11.8947	25.7225	23.1806	42.5165	43.8992	77.6091	79.1456	130.869	130.154			493.64	10.1883	4.73918	8.60738	9.25805	18.7875	17.6999	31.9921	32.2648	50.0281	53.5323	74.3418	75.0884
494.64	5.12988	0.380956	5.31264	0.76137	6.7878	1.5201	6.66919	3.02884	6.14541	6.01855	17.3906	11.8932	25.7371	23.1778	42.4975	43.8939	77.5976	79.1361	130.863	130.138			494.64	10.1773	4.73333	8.61411	9.24649	18.7363	17.6773	31.9116	32.2221	49.9484	53.4574	74.2176	74.9767
495.64	5.11499	0.38091	5.31836	0.761278	6.81055	1.51992	6.6626	3.02848	6.14282	6.01783	17.3883	11.8918	25.7133	23.175	42.4906	43.8886	77.5824	79.1265	130.841	130.123			495.64	10.1736	4.72748	8.59155	9.23494	18.72	17.6548	31.8462	32.1794	49.8652	53.3825	74.0823	74.8651
496.64	5.12988	0.380864	5.3232	0.761186	6.82236	1.51973	6.68872	3.02811	6.1396	6.0171	17.377	11.8904	25.7365	23.1722	42.4923	43.8833	77.5743	79.117	130.809	130.107			496.64	10.1501	4.72165	8.58081	9.22341	18.6978	17.6322	31.801	32.1369	49.7769	53.3078	73.9426	74.7537
497.64	5.12939	0.380818	5.32881	0.761095	6.80625	1.51955	6.70679	3.02774	6.10738	6.01637	17.3668	11.8889	25.7373	23.1694	42.4691	43.878	77.5543	79.1074	130.779	130.091			497.64	10.1637	4.71581	8.57515	9.2119	18.6957	17.6098	31.7992	32.0944	49.6927	53.2332	73.8369	74.6426
498.64	5.12012	0.380772	5.34248	0.761003	6.80088	1.51937	6.69849	3.02738	6.0898	6.01565	17.3648	11.8875	25.7473	23.1666	42.4516	43.8727	77.5425	79.0979	130.775	130.076			498.64	10.157	4.70999	8.57544	9.20039	18.6782	17.5873	31.7534	32.0519	49.6045	53.1587	73.7476	74.5316
499.64	5.13135	0.380726	5.33604	0.760911	6.77081	1.51918	6.70044	3.02701	6.07066	6.01492	17.3544	11.8861	25.7574	23.1638	42.4248	43.8674	77.5106	79.0884	130.759	130.06			499.64	10.1438	4.70417	8.56665	9.18891	18.686	17.5649	31.75	32.0095	49.5591	53.0843	73.6765	74.4208
500.64	5.13477	0.38068	5.32973	0.760819	6.75703	1.519	6.68726	3.02665	6.04629	6.0142	17.3618	11.8846	25.7766	23.161	42.4181	43.8622	77.5144	79.0788	130.754	130.044			500.64	10.1665	4.69836	8.57935	9.17743	18.6899	17.5425	31.7651	31.9672	49.5432	53.0101	73.5925	74.3103
501.64	5.16235	0.380634	5.31728	0.760728	6.75264	1.51882	6.68555	3.02628	6.03042	6.01347	17.3508	11.8832	25.773	23.1582	42.3857	43.8569	77.4739	79.0693	130.72	130.029			501.64	10.1739	4.69256	8.58432	9.16598	18.6709	17.5202	31.7248	31.9249	49.5138	52.9359	73.4706	74.1999
502.64	5.13965	0.380588	5.31108	0.760636	6.74599	1.51863	6.63989	3.02592	6.02617	6.01275	17.3636	11.8818	25.7402	23.1554	42.3503	43.8516	77.4574	79.0598	130.703	130.013			502.64	10.126	4.68677	8.57748	9.15453	18.6523	17.4978	31.6772	31.8827	49.4511	52.8619	73.3197	74.0898
503.64	5.13452	0.380543	5.30952	0.760544	6.7645	1.51845	6.62158	3.02555	6.04073	6.01202	17.3826	11.8803	25.7258	23.1526	42.3488	43.8463	77.4573	79.0502	130.663	129.997			503.64	10.0669	4.68098	8.55405	9.1431	18.6079	17.4755	31.5835	31.8406	49.3859	52.788	73.1869	73.9798
504.64	5.12622	0.380497	5.31728	0.760452	6.76118	1.51827	6.62158	3.02519	6.0519	6.0113	17.3791	11.8789	25.7222	23.1498	42.3471	43.841	77.4426	79.0407	130.627	129.981			504.64	10.0463	4.6752	8.55606	9.13169	18.5782	17.4533	31.5425	31.7985	49.3231	52.7143	73.091	73.87
505.64	5.1167	0.380451	5.3125	0.760361	6.78955	1.51808	6.61499	3.02483	6.03784	6.01057	17.3994	11.8775	25.708	23.147	42.3406	43.8357	77.4624	79.0312	130.593	129.966			505.64	10.0563	4.66942	8.5269	9.12029	18.5497	17.431	31.535	31.7565	49.2651	52.6406	73.001	73.7605
506.64	5.11035	0.380405	5.3207	0.760269	6.80049	1.5179	6.61694	3.02446	6.04556	6.00985	17.3893	11.876	25.7099	23.1442	42.3599	43.8304	77.4457	79.0216	130.574	129.95			506.64	10.0607	4.66366	8.50992	9.10891	18.5297	17.4088	31.5268	31.7145	49.1587	52.5671	72.8927	73.6511
507.64	5.10181	0.380359	5.33028	0.760177	6.81992	1.51772	6.63452	3.0241	6.0649	6.00912	17.3956	11.8746	25.7211	23.1414	42.37	43.8251	77.4522	79.0121	130.572	129.934			507.64	10.045	4.6579	8.51791	9.09753	18.5135	17.3866	31.5235	31.6726	49.0989	52.4936	72.7945	73.5419
508.64	5.09351	0.380313	5.32784	0.760086	6.81211	1.51754	6.64771	3.02373	6.06294	6.0084	17.3868	11.8732	25.7397	23.1387	42.3861	43.8199	77.4532	79.0026	130.569	129.919			508.64	10.0505	4.65215	8.51831	9.08618	18.5205	17.3645	31.4683	31.6307	49.0474	52.4203	72.7034	73.4329
509.64	5.08057	0.380267	5.3455	0.759994	6.83535	1.51735	6.64771	3.02337	6.07182	6.00767	17.3933	11.8717	25.743	23.1359	42.3792	43.8146	77.4616	78.993	130.578	129.903			509.64	10.0532	4.6464	8.48599	9.07484	18.5184	17.3423	31.4241	31.589	48.9957	52.3471	72.612	73.3242
510.64	5.10889	0.380221	5.35176	0.759902	6.82529	1.51717	6.66577	3.023	6.07661	6.00695	17.3941	11.8703	25.7705	23.1331	42.39	43.8093	77.441	78.9835	130.574	129.887			510.64	10.0071	4.64067	8.44556	9.06351	18.4648	17.3203	31.3818	31.5472	48.8989	52.2741	72.5081	73.2156
511.64	5.10889	0.380176	5.35986	0.759811	6.80371	1.51699	6.66772	3.02264	6.06519	6.00623	17.3972	11.8689	25.7683	23.1303	42.3687	43.804	77.4163	78.974	130.549	129.872			511.64	9.96664	4.63494	8.4399	9.0522	18.4203	17.2982	31.3471	31.5056	48.8426	52.2011	72.3925	73.1072
512.64	5.10986	0.38013	5.36103	0.759719	6.7833	1.5168	6.66089	3.02227	6.05512	6.0055	17.4158	11.8674	25.7514	23.1275	42.3314	43.7987	77.4053	78.9645	130.538	129.856			512.64	9.93843	4.62921	8.4269	9.0409	18.3433	17.2762	31.3111	31.464	48.7762	52.1283	72.2589	72.999
513.64	5.10059	0.380084	5.35117	0.759627	6.78203	1.51662	6.65942	3.02191	6.02671	6.00478	17.4062	11.866	25.7384	23.1247	42.3081	43.7934	77.3842	78.9549	130.49	129.84			513.64	9.92931	4.6235	8.4101	9.02962	18.3305	17.2541	31.2655	31.4224	48.7025	52.0555	72.1445	72.891
514.64	5.11499	0.380038	5.33027	0.759536	6.80918	1.51644	6.6543	3.02154	6.0146	6.00405	17.417	11.8646	25.7192	23.1219	42.2997	43.7882	77.3638	78.9454	130.464	129.825			514.64	9.90825	4.61779	8.37973	9.01835	18.3378	17.2322	31.2417	31.3809	48.6093	51.9829	72.0208	72.7832
515.64	5.13623	0.379992	5.33466	0.759444	6.81406	1.51625	6.66724	3.02118	6.0019	6.00333	17.4263	11.8631	25.7167	23.1191	42.286	43.7829	77.3633	78.9359	130.438	129.809			515.64	9.88676	4.61209	8.37387	9.00709	18.3461	17.2102	31.1909	31.3395	48.5641	51.9104	71.9168	72.6756
516.64	5.13135	0.379946	5.3205	0.759353	6.81455	1.51607	6.66577	3.02082	5.98627	6.0026	17.4175	11.8617	25.6997	23.1163	42.2714	43.7776	77.3252	78.9264	130.41	129.794			516.64	9.88902	4.60639	8.37689	8.99585	18.3314	17.1883	31.1439	31.2981	48.5047	51.8381	71.8105	72.5682
517.64	5.13135	0.379901	5.31904	0.759261	6.83457	1.51589	6.65601	3.02045	5.97504	6.00188	17.4092	11.8603	25.6787	23.1136	42.2602	43.7723	77.3038	78.9169	130.4	129.778			517.64	9.90514	4.6007	8.38666	8.98463	18.2955	17.1664	31.1373	31.2568	48.4097	51.7658	71.7451	72.4609
518.64	5.12158	0.379855	5.36255	0.75917	6.87793	1.51571	6.64819	3.02009	5.98438	6.00116	17.423	11.8589	25.6598	23.1108	42.2589	43.767	77.3112	78.9073	130.391	129.762			518.64	9.94615	4.59502	8.38324	8.97341	18.2963	17.1446	31.1083	31.2156	48.3343	51.6937	71.6645	72.3539
519.64	5.14624	0.379809	5.38779	0.759078	6.87602	1.51552	6.64795	3.01972	5.99351	6.00043	17.4085	11.8574	25.6675	23.108	42.2574	43.7618	77.2952	78.8978	130.372	129.747			519.64	9.94145	4.58935	8.35434	8.96222	18.2817	17.1227	31.0761	31.1744	48.277	51.6216	71.5838	72.247
520.64	5.14258	0.379763	5.40644	0.758986	6.88242	1.51534	6.64258	3.01936	5.98237	5.99971	17.4063	11.856	25.6596	23.1052	42.2387	43.7565	77.2715	78.8883	130.367	129.731			520.64	9.93364	4.58368	8.3392	8.95103	18.2827	17.1009	31.0166	31.1332	48.2511	51.5497	71.4901	72.1404
521.64	5.15088	0.379717	5.40644	0.758895	6.89268	1.51516	6.64087	3.01899	5.97919	5.99899	17.4161	11.8546	25.6694	23.1024	42.2372	43.7512	77.2535	78.8788	130.358	129.715			521.64	9.88237	4.57803	8.3248	8.93986	18.2817	17.0792	30.9731	31.0922	48.1657	51.4779	71.3939	72.0339
522.64	5.15039	0.379672	5.39726	0.758803	6.8915	1.51498	6.65259	3.01863	5.97026	5.99826	17.4182	11.8531	25.6609	23.0996	42.2279	43.7459	77.2326	78.8693	130.319	129.7			522.64	9.87036	4.57237	8.33667	8.92871	18.2964	17.0574	30.96	31.0511	48.1157	51.4062	71.3274	71.9276
523.64	5.15771	0.379626	5.39199	0.758712	6.8813	1.51479	6.65942	3.01827	5.96181	5.99754	17.4088	11.8517	25.6669	23.0968	42.2188	43.7407	77.1959	78.8598	130.29	129.684			523.64	9.86266	4.56673	8.34076	8.91757	18.2616	17.0357	30.9188	31.0102	48.0726	51.3346	71.225	71.8216
524.64	5.15039	0.37958	5.375	0.75862	6.86621	1.51461	6.65894	3.0179	5.96118	5.99682	17.401	11.8503	25.65	23.094	42.194	43.7354	77.1779	78.8503	130.26	129.668			524.64	9.84575	4.56109	8.31039	8.90644	18.2153	17.014	30.8891	30.9693	48.0329	51.2632	71.1131	71.7157
525.64	5.14087	0.379534	5.375	0.758529	6.88818	1.51443	6.64941	3.01754	5.96265	5.99609	17.4152	11.8488	25.6508	23.0913	42.1678	43.7301	77.1644	78.8408	130.236	129.653			525.64	9.84244	4.55546	8.27739	8.89533	18.1729	16.9924	30.8482	30.9284	47.9748	51.1918	70.9917	71.61
526.64	5.12793	0.379488	5.37275	0.758437	6.9044	1.51424	6.64624	3.01717	5.95551	5.99537	17.4175	11.8474	25.6406	23.0885	42.1503	43.7248	77.1338	78.8313	130.191	129.637			526.64	9.82896	4.54984	8.23676	8.88423	18.16	16.9707	30.8143	30.8877	47.899	51.1206	70.9008	71.5044
527.64	5.1084	0.379443	5.38096	0.758346	6.90752	1.51406	6.63647	3.01681	5.95542	5.99465	17.4237	11.846	25.6129	23.0857	42.1308	43.7196	77.1386	78.8218	130.154	129.621			527.64	9.82036	4.54422	8.25571	8.87315	18.1709	16.9491	30.7959	30.8469	47.8283	51.0495	70.8182	71.3991
528.64	5.11475	0.379397	5.36963	0.758255	6.90479	1.51388	6.64429	3.01645	5.93579	5.99392	17.428	11.8446	25.6262	23.0829	42.1099	43.7143	77.1331	78.8122	130.149	129.606			528.64	9.81812	4.53861	8.26489	8.86208	18.1506	16.9276	30.772	30.8063	47.7578	50.9785	70.7473	71.294
529.64	5.11621	0.379351	5.34707	0.758163	6.90107	1.5137	6.64087	3.01608	5.92007	5.9932	17.4281	11.8431	25.6281	23.0801	42.096	43.709	77.1214	78.8027	130.136	129.59			529.64	9.84024	4.53301	8.26762	8.85102	18.1557	16.906	30.7397	30.7657	47.6991	50.9076	70.6573	71.189
530.64	5.1167	0.379305	5.34097	0.758072	6.91376	1.51351	6.64624	3.01572	5.88931	5.99248	17.4253	11.8417	25.6165	23.0773	42.0978	43.7038	77.1191	78.7932	130.13	129.575			530.64	9.873	4.52741	8.27333	8.83998	18.1442	16.8845	30.7277	30.7251	47.6736	50.8368	70.5741	71.0842
531.64	5.11646	0.37926	5.34219	0.75798	6.92915	1.51333	6.6543	3.01536	5.88589	5.99176	17.428	11.8403	25.6038	23.0746	42.1093	43.6985	77.1316	78.7837	130.141	129.559			531.64	9.8817	4.52182	8.25482	8.82895	18.1278	16.863	30.705	30.6846	47.6126	50.7661	70.4775	70.9796
532.64	5.14746	0.379214	5.34589	0.757889	6.92197	1.51315	6.65747	3.01499	5.89106	5.99103	17.4376	11.8388	25.6269	23.0718	42.0951	43.6932	77.1133	78.7742	130.145	129.543			532.64	9.85522	4.51624	8.2688	8.81794	18.1021	16.8416	30.6694	30.6442	47.5444	50.6956	70.3542	70.8752
533.64	5.15576	0.379168	5.33564	0.757797	6.89658	1.51297	6.63794	3.01463	5.88764	5.99031	17.4087	11.8374	25.5971	23.069	42.0702	43.6879	77.0762	78.7647	130.102	129.528			533.64	9.8568	4.51066	8.25873	8.80694	18.0878	16.8201	30.6552	30.6038	47.4827	50.6251	70.2509	70.771
534.64	5.1377	0.379123	5.31226	0.757706	6.88672	1.51278	6.60718	3.01426	5.89697	5.98959	17.4127	11.836	25.5985	23.0662	42.0675	43.6827	77.067	78.7552	130.081	129.512			534.64	9.86852	4.5051	8.2724	8.79595	18.1076	16.7987	30.6522	30.5635	47.4376	50.5548	70.183	70.667
535.64	5.14819	0.379077	5.33257	0.757615	6.89175	1.5126	6.61377	3.0139	5.89922	5.98887	17.4176	11.8346	25.5983	23.0634	42.0627	43.6774	77.0636	78.7457	130.059	129.496			535.64	9.88707	4.49954	8.28705	8.78498	18.1083	16.7774	30.6234	30.5232	47.3983	50.4846	70.0961	70.5631
536.64	5.15137	0.379031	5.36172	0.757523	6.925	1.51242	6.61987	3.01354	5.92495	5.98814	17.4515	11.8331	25.6164	23.0607	42.0647	43.6721	77.067	78.7362	130.059	129.481			536.64	9.85855	4.49398	8.27739	8.77403	18.1056	16.756	30.5894	30.483	47.3667	50.4144	69.9981	70.4595
537.64	5.15771	0.378985	5.38096	0.757432	6.9478	1.51224	6.65454	3.01317	5.92612	5.98742	17.4643	11.8317	25.6217	23.0579	42.069	43.6669	77.0634	78.7267	130.039	129.465			537.64	9.83794	4.48843	8.2684	8.76308	18.0991	16.7347	30.5419	30.4428	47.3268	50.3444	69.89	70.356
538.64	5.18066	0.37894	5.40195	0.757341	6.98833	1.51205	6.67749	3.01281	5.92759	5.9867	17.4755	11.8303	25.6217	23.0551	42.0705	43.6616	77.0634	78.7173	130.016	129.45			538.64	9.78853	4.48289	8.25697	8.75215	18.0948	16.7134	30.5184	30.4027	47.2753	50.2745	69.8278	70.2527
539.64	5.19189	0.378894	5.43047	0.757249	7.00674	1.51187	6.69019	3.01245	5.92339	5.98598	17.4865	11.8289	25.6434	23.0523	42.0716	43.6563	77.0612	78.7078	130.011	129.434			539.64	9.76665	4.47736	8.21957	8.74124	18.0805	16.6922	30.4941	30.3627	47.1933	50.2048	69.7508	70.1496
540.64	5.20166	0.378848	5.45078	0.757158	7.00517	1.51169	6.69849	3.01208	5.9271	5.98526	17.4809	11.8274	25.6505	23.0495	42.0517	43.6511	77.0556	78.6983	130.001	129.418			540.64	9.74927	4.47183	8.19556	8.73033	18.0581	16.6709	30.4521	30.3227	47.0854	50.1351	69.6682	70.0466
541.64	5.20166	0.378803	5.45781	0.757067	6.99111	1.51151	6.69849	3.01172	5.93266	5.98453	17.4787	11.826	25.6302	23.0468	42.0287	43.6458	77.0466	78.6888	129.984	129.403			541.64	9.75552	4.46631	8.19145	8.71945	18.0536	16.6497	30.4164	30.2828	47.0029	50.0655	69.5909	69.9439
542.64	5.19238	0.378757	5.46582	0.756975	6.99902	1.51133	6.70679	3.01136	5.92456	5.98381	17.4871	11.8246	25.6399	23.044	42.0171	43.6405	77.0432	78.6793	129.966	129.387			542.64	9.73824	4.4608	8.17397	8.70857	18.0279	16.6285	30.3516	30.2429	46.9515	49.9961	69.4552	69.8413
543.64	5.19824	0.378711	5.45673	0.756884	6.97813	1.51114	6.68872	3.01099	5.92036	5.98309	17.4805	11.8232	25.6269	23.0412	41.9931	43.6353	77.024	78.6698	129.942	129.372			543.64	9.71245	4.4553	8.17905	8.69771	18.0307	16.6074	30.3037	30.2031	46.8991	49.9267	69.3412	69.7389
544.64	5.18018	0.378666	5.45459	0.756793	6.98926	1.51096	6.65942	3.01063	5.91284	5.98237	17.4866	11.8217	25.5994	23.0384	41.9565	43.63	77.0007	78.6603	129.925	129.356			544.64	9.69849	4.4498	8.17456	8.68687	17.9961	16.5863	30.2808	30.1634	46.8179	49.8575	69.2827	69.6367
545.64	5.17822	0.37862	5.43378	0.756702	6.98594	1.51078	6.67383	3.01027	5.89887	5.98165	17.4722	11.8203	25.5971	23.0356	41.9228	43.6248	76.9649	78.6508	129.865	129.34			545.64	9.69019	4.44431	8.13428	8.67603	17.9573	16.5652	30.2498	30.1237	46.7805	49.7884	69.1838	69.5347
546.64	5.15576	0.378574	5.43427	0.75661	7.00205	1.5106	6.64771	3.00991	5.89106	5.98093	17.4883	11.8189	25.581	23.0329	41.8959	43.6195	76.9532	78.6413	129.84	129.325			546.64	9.6853	4.43882	8.12329	8.66522	17.9155	16.5441	30.228	30.084	46.7256	49.7193	69.0667	69.4328
547.64	5.15918	0.378529	5.42451	0.756519	7.01499	1.51041	6.64771	3.00954	5.89448	5.9802	17.4883	11.8175	25.5893	23.0301	41.9042	43.6142	76.95	78.6319	129.82	129.309			547.64	9.6851	4.43334	8.09506	8.65441	17.8891	16.5231	30.2031	30.0445	46.6801	49.6504	68.9662	69.3311
548.64	5.15088	0.378483	5.39443	0.756428	7.02705	1.51023	6.65601	3.00918	5.881	5.97948	17.462	11.816	25.579	23.0273	41.8736	43.609	76.9156	78.6224	129.775	129.294			548.64	9.66621	4.42787	8.0685	8.64362	17.8705	16.5021	30.1747	30.0049	46.5366	49.5816	68.8502	69.2297
549.64	5.12939	0.378437	5.37275	0.756337	7.04893	1.51005	6.64087	3.00882	5.87739	5.97876	17.4771	11.8146	25.5722	23.0245	41.8632	43.6037	76.9322	78.6129	129.764	129.278			549.64	9.65727	4.42241	8.05209	8.63284	17.8563	16.4811	30.1522	29.9655	46.4612	49.5129	68.7603	69.1283
550.64	5.15723	0.378392	5.38837	0.756245	7.08604	1.50987	6.66724	3.00845	5.90107	5.97804	17.5054	11.8132	25.5815	23.0217	41.87	43.5985	76.9527	78.6034	129.761	129.262			550.64	9.67241	4.41695	8.03989	8.62208	17.8618	16.4602	30.166	29.926	46.4547	49.4444	68.6712	69.0272
551.64	5.18799	0.378346	5.40009	0.756154	7.11143	1.50969	6.67993	3.00809	5.9062	5.97732	17.5069	11.8118	25.58	23.019	41.8793	43.5932	76.9263	78.5939	129.741	129.247			551.64	9.64029	4.4115	8.0396	8.61133	17.7931	16.4392	30.1644	29.8867	46.3906	49.3759	68.5694	68.9262
552.64	5.18994	0.3783	5.40205	0.756063	7.1251	1.5095	6.677	3.00773	5.89497	5.9766	17.4908	11.8103	25.559	23.0162	41.8612	43.588	76.9244	78.5845	129.714	129.231			552.64	9.64146	4.40605	8.02582	8.60059	17.7885	16.4183	30.1234	29.8474	46.3353	49.3075	68.4575	68.8254
553.64	5.18018	0.378255	5.40459	0.755972	7.15908	1.50932	6.68042	3.00737	5.9124	5.97588	17.5056	11.8089	25.5525	23.0134	41.8543	43.5827	76.9328	78.575	129.705	129.216			553.64	9.62309	4.40062	8.00351	8.58987	17.7436	16.3975	30.0639	29.8081	46.255	49.2392	68.349	68.7248
554.64	5.20654	0.378209	5.41865	0.755881	7.16758	1.50914	6.68042	3.007	5.9145	5.97516	17.5093	11.8075	25.5493	23.0106	41.85	43.5774	76.9068	78.5655	129.683	129.2			554.64	9.60718	4.39518	7.98145	8.57916	17.7378	16.3766	29.9917	29.7689	46.2158	49.1711	68.2449	68.6244
555.64	5.19824	0.378164	5.42393	0.75579	7.16289	1.50896	6.69531	3.00664	5.92027	5.97444	17.515	11.8061	25.5401	23.0079	41.8544	43.5722	76.893	78.556	129.668	129.184			555.64	9.58403	4.38976	7.9769	8.56847	17.7421	16.3558	29.9548	29.7298	46.1632	49.103	68.1419	68.5241
556.64	5.19678	0.378118	5.40693	0.755698	7.10557	1.50878	6.69507	3.00628	5.90473	5.97372	17.5157	11.8046	25.5458	23.0051	41.8451	43.5669	76.8741	78.5466	129.66	129.169			556.64	9.55504	4.38434	7.96747	8.55778	17.7113	16.335	29.8964	29.6907	46.1243	49.0351	68.0527	68.4241
557.64	5.18896	0.378072	5.40586	0.755607	7.03105	1.50859	6.6936	3.00592	5.89194	5.973	17.5355	11.8032	25.5572	23.0023	41.8432	43.5617	76.8715	78.5371	129.64	129.153			557.64	9.54234	4.37893	7.96307	8.54712	17.6693	16.3143	29.8329	29.6517	46.0457	48.9673	67.978	68.3242
558.64	5.21777	0.378027	5.39912	0.755516	6.96299	1.50841	6.69849	3.00555	5.88667	5.97228	17.5284	11.8018	25.559	22.9995	41.8351	43.5564	76.8643	78.5276	129.629	129.138			558.64	9.50737	4.37353	7.94125	8.53646	17.6333	16.2936	29.7778	29.6127	45.9906	48.8995	67.8875	68.2244
559.64	5.21313	0.377981	5.37592	0.755425	6.86973	1.50823	6.69702	3.00519	5.87031	5.97156	17.5309	11.8004	25.5499	22.9968	41.8113	43.5512	76.8356	78.5181	129.613	129.122			559.64	9.50757	4.36813	7.96411	8.52582	17.6343	16.2728	29.7817	29.5738	45.9229	48.8319	67.7878	68.1249
560.64	5.19312	0.377936	5.375	0.755334	6.84253	1.50805	6.68018	3.00483	5.85132	5.97084	17.5179	11.7989	25.5316	22.994	41.7953	43.5459	76.8226	78.5087	129.589	129.107			560.64	9.53462	4.36274	7.98354	8.51519	17.6631	16.2522	29.8008	29.5349	45.8627	48.7644	67.716	68.0255
561.64	5.19824	0.37789	5.38047	0.755243	6.83965	1.50787	6.66724	3.00447	5.84702	5.97012	17.536	11.7975	25.5382	22.9912	41.8007	43.5407	76.8212	78.4992	129.581	129.091			561.64	9.53764	4.35736	7.97641	8.50458	17.6464	16.2315	29.7841	29.4961	45.8156	48.697	67.6483	67.9263
562.64	5.21777	0.377844	5.39619	0.755152	6.8419	1.50768	6.70776	3.0041	5.852	5.9694	17.5484	11.7961	25.5498	22.9885	41.7973	43.5354	76.8062	78.4897	129.567	129.075			562.64	9.53795	4.35198	7.97699	8.49398	17.6273	16.2109	29.7714	29.4574	45.7552	48.6297	67.5771	67.8272
563.64	5.20947	0.377799	5.38994	0.755061	6.81631	1.5075	6.72144	3.00374	5.85332	5.96868	17.5402	11.7947	25.5342	22.9857	41.7699	43.5302	76.7863	78.4803	129.541	129.06			563.64	9.54146	4.34661	7.96498	8.48339	17.628	16.1903	29.7447	29.4187	45.7211	48.5625	67.5065	67.7284
564.64	5.18994	0.377753	5.38178	0.75497	6.80527	1.50732	6.72827	3.00338	5.81879	5.96796	17.5103	11.7932	25.519	22.9829	41.7548	43.5249	76.7383	78.4708	129.478	129.044			564.64	9.52554	4.34125	7.96342	8.47282	17.6073	16.1697	29.7122	29.38	45.6557	48.4954	67.4263	67.6297
565.64	5.2002	0.377708	5.38428	0.754879	6.81104	1.50714	6.71997	3.00302	5.82983	5.96724	17.5178	11.7918	25.5078	22.9801	41.728	43.5197	76.7244	78.4614	129.438	129.029			565.64	9.51334	4.33589	7.96733	8.46226	17.6336	16.1492	29.6859	29.3414	45.6235	48.4284	67.3501	67.5311
566.64	5.23779	0.377662	5.40615	0.754788	6.83027	1.50696	6.72632	3.00265	5.82192	5.96652	17.5074	11.7904	25.5189	22.9774	41.7256	43.5144	76.7027	78.4519	129.428	129.013			566.64	9.49962	4.33054	7.95502	8.45171	17.6113	16.1287	29.6636	29.3029	45.5724	48.3615	67.2001	67.4328
567.64	5.2583	0.377617	5.40898	0.754697	6.83901	1.50678	6.71753	3.00229	5.80376	5.9658	17.4973	11.789	25.5188	22.9746	41.6996	43.5092	76.6828	78.4424	129.4	128.998			567.64	9.47281	4.3252	7.91972	8.44118	17.5798	16.1082	29.6179	29.2644	45.5094	48.2947	67.0848	67.3346
568.64	5.24561	0.377571	5.40595	0.754606	6.82041	1.50659	6.69653	3.00193	5.81733	5.96508	17.5079	11.7876	25.5058	22.9718	41.6947	43.5039	76.69	78.433	129.377	128.982			568.64	9.49141	4.31986	7.88734	8.43066	17.5307	16.0877	29.5932	29.226	45.4726	48.2281	67.0021	67.2366
569.64	5.22607	0.377526	5.421	0.754515	6.82866	1.50641	6.6853	3.00157	5.81382	5.96436	17.5004	11.7861	25.5167	22.9691	41.6777	43.4987	76.6747	78.4235	129.343	128.967			569.64	9.48222	4.31453	7.87094	8.42015	17.4694	16.0673	29.5354	29.1876	45.4145	48.1615	66.9268	67.1388
570.64	5.20801	0.37748	5.4102	0.754424	6.84072	1.50623	6.67847	3.00121	5.79985	5.96364	17.4899	11.7847	25.5301	22.9663	41.6839	43.4934	76.6726	78.4141	129.345	128.951			570.64	9.47105	4.30921	7.86005	8.40966	17.4407	16.0469	29.4968	29.1493	45.3491	48.095	66.8327	67.0411
571.64	5.18701	0.377435	5.41416	0.754333	6.83769	1.50605	6.67896	3.00084	5.79917	5.96292	17.477	11.7833	25.5201	22.9635	41.6645	43.4882	76.6969	78.4046	129.316	128.935			571.64	9.46138	4.30389	7.86635	8.39918	17.4583	16.0265	29.4812	29.1111	45.2735	48.0287	66.7477	66.9436
572.64	5.17529	0.377389	5.40195	0.754242	6.84062	1.50587	6.677	3.00048	5.78696	5.9622	17.4538	11.7819	25.5138	22.9607	41.6381	43.4829	76.664	78.3951	129.281	128.92			572.64	9.43765	4.29858	7.86015	8.38871	17.4586	16.0062	29.4605	29.0729	45.1862	47.9624	66.6416	66.8462
573.64	5.17725	0.377344	5.4041	0.754151	6.85879	1.50569	6.65088	3.00012	5.76909	5.96148	17.4589	11.7805	25.4974	22.958	41.6414	43.4777	76.6511	78.3857	129.285	128.904			573.64	9.43628	4.29328	7.85962	8.37826	17.4626	15.9859	29.448	29.0347	45.1604	47.8962	66.551	66.7491
574.64	5.18701	0.377298	5.40088	0.75406	6.87256	1.5055	6.65796	2.99976	5.77417	5.96076	17.4626	11.779	25.4988	22.9552	41.6475	43.4725	76.6267	78.3762	129.268	128.889			574.64	9.41353	4.28798	7.85268	8.36782	17.4322	15.9656	29.4063	28.9966	45.0838	47.8302	66.443	66.6521
575.64	5.17041	0.377253	5.40742	0.753969	6.86607	1.50532	6.65234	2.9994	5.75483	5.96005	17.4669	11.7776	25.4799	22.9524	41.6073	43.4672	76.6211	78.3668	129.251	128.873			575.64	9.39311	4.28269	7.85092	8.35739	17.4204	15.9453	29.383	28.9586	45.0128	47.7642	66.3431	66.5553
576.64	5.16553	0.377207	5.40244	0.753878	6.88066	1.50514	6.6377	2.99904	5.74668	5.95933	17.4862	11.7762	25.4654	22.9497	41.6059	43.462	76.6029	78.3573	129.228	128.858			576.64	9.38248	4.27741	7.84917	8.34698	17.3997	15.9251	29.348	28.9206	44.9331	47.6984	66.253	66.4586
577.64	5.17871	0.377162	5.42597	0.753787	6.90952	1.50496	6.65747	2.99867	5.76215	5.95861	17.5235	11.7748	25.4604	22.9469	41.6269	43.4567	76.6211	78.3479	129.25	128.842			577.64	9.38042	4.27213	7.85703	8.33658	17.3896	15.9048	29.3051	28.8826	44.8576	47.6326	66.1695	66.3621
578.64	5.19165	0.377116	5.45225	0.753696	6.92119	1.50478	6.6687	2.99831	5.78501	5.95789	17.5355	11.7734	25.4693	22.9441	41.6225	43.4515	76.6249	78.3384	129.246	128.827			578.64	9.39331	4.26686	7.86206	8.32619	17.4004	15.8847	29.2798	28.8447	44.8076	47.567	66.0925	66.2658
579.64	5.21924	0.377071	5.47822	0.753605	6.93858	1.5046	6.67847	2.99795	5.80268	5.95717	17.5743	11.7719	25.4731	22.9414	41.6298	43.4463	76.6421	78.329	129.252	128.811			579.64	9.42984	4.2616	7.86089	8.31582	17.4093	15.8645	29.274	28.8069	44.7556	47.5014	66.0118	66.1696
580.64	5.25049	0.377025	5.49062	0.753514	6.96796	1.50442	6.7063	2.99759	5.81704	5.95645	17.597	11.7705	25.4928	22.9386	41.6326	43.441	76.662	78.3195	129.243	128.796			580.64	9.43257	4.25634	7.86879	8.30546	17.4217	15.8444	29.2376	28.7691	44.7355	47.436	65.9708	66.0736
581.64	5.29297	0.37698	5.50049	0.753423	6.97119	1.50423	6.71802	2.99723	5.8269	5.95573	17.5891	11.7691	25.5129	22.9358	41.6262	43.4358	76.6453	78.3101	129.219	128.78			581.64	9.41646	4.25109	7.87318	8.29511	17.3838	15.8242	29.19	28.7314	44.7049	47.3707	65.9362	65.9778
582.64	5.29272	0.376934	5.48164	0.753333	6.96445	1.50405	6.70459	2.99687	5.82758	5.95502	17.5904	11.7677	25.4902	22.9331	41.6176	43.4305	76.6534	78.3007	129.179	128.765			582.64	9.40825	4.24585	7.87582	8.28478	17.3754	15.8042	29.1635	28.6937	44.6676	47.3054	65.8768	65.8821
583.64	5.28296	0.376889	5.47041	0.753242	6.93076	1.50387	6.69653	2.9965	5.79633	5.9543	17.563	11.7663	25.4863	22.9303	41.5858	43.4253	76.6177	78.2912	129.139	128.749			583.64	9.4102	4.24061	7.87827	8.27446	17.3867	15.7841	29.1635	28.6561	44.6374	47.2403	65.7791	65.7866
584.64	5.25195	0.376843	5.45195	0.753151	6.91592	1.50369	6.6687	2.99614	5.7686	5.95358	17.5583	11.7648	25.4407	22.9275	41.5677	43.4201	76.5935	78.2818	129.111	128.733			584.64	9.43639	4.23538	7.87494	8.26415	17.3891	15.7641	29.1723	28.6185	44.5872	47.1753	65.6972	65.6913
585.64	5.25415	0.376798	5.42871	0.75306	6.88867	1.50351	6.66089	2.99578	5.75317	5.95286	17.5291	11.7634	25.4246	22.9248	41.5537	43.4148	76.5657	78.2723	129.077	128.718			585.64	9.44312	4.23015	7.86597	8.25385	17.3711	15.7441	29.1587	28.581	44.5571	47.1103	65.6096	65.5961
586.64	5.20166	0.376752	5.41431	0.752969	6.88184	1.50333	6.62964	2.99542	5.74072	5.95214	17.5245	11.762	25.3878	22.922	41.5406	43.4096	76.5616	78.2629	129.06	128.702			586.64	9.41353	4.22493	7.83315	8.24357	17.3489	15.7241	29.1336	28.5436	44.5338	47.0455	65.5231	65.5011
587.64	5.18677	0.376707	5.42324	0.752878	6.9018	1.50315	6.625	2.99506	5.75112	5.95143	17.5305	11.7606	25.3853	22.9193	41.5253	43.4044	76.5544	78.2535	129.022	128.687			587.64	9.38765	4.21972	7.80287	8.2333	17.314	15.7041	29.0821	28.5061	44.4754	46.9808	65.4337	65.4062
588.64	5.18848	0.376662	5.42588	0.752788	6.92656	1.50296	6.63794	2.9947	5.7523	5.95071	17.5521	11.7592	25.4015	22.9165	41.5444	43.3991	76.5692	78.244	129.013	128.671			588.64	9.38414	4.21452	7.78998	8.22305	17.2943	15.6842	29.058	28.4688	44.4339	46.9161	65.3637	65.3116
589.64	5.20654	0.376616	5.4376	0.752697	6.9334	1.50278	6.65405	2.99434	5.76353	5.94999	17.5575	11.7577	25.4171	22.9137	41.5449	43.3939	76.5619	78.2346	129.01	128.656			589.64	9.37505	4.20932	7.78256	8.21281	17.2871	15.6643	29.0097	28.4315	44.383	46.8516	65.2682	65.217
590.64	5.18506	0.376571	5.45576	0.752606	6.96543	1.5026	6.64624	2.99398	5.78364	5.94927	17.5923	11.7563	25.4199	22.911	41.5399	43.3887	76.5704	78.2251	129.002	128.64			590.64	9.37144	4.20413	7.75433	8.20258	17.2982	15.6444	28.9652	28.3942	44.3597	46.7872	65.1977	65.1227
591.64	5.22607	0.376525	5.48066	0.752515	6.96885	1.50242	6.6853	2.99362	5.78754	5.94856	17.6045	11.7549	25.4497	22.9082	41.5497	43.3834	76.5713	78.2157	129.013	128.625			591.64	9.35893	4.19894	7.71762	8.19236	17.2656	15.6246	28.926	28.357	44.2907	46.7228	65.0843	65.0285
592.64	5.24707	0.37648	5.49912	0.752425	6.95439	1.50224	6.71606	2.99325	5.77622	5.94784	17.5949	11.7535	25.4757	22.9054	41.54	43.3782	76.5714	78.2063	129.01	128.609			592.64	9.32974	4.19376	7.67241	8.18216	17.2274	15.6048	28.891	28.3199	44.2214	46.6586	64.9864	64.9345
593.64	5.23877	0.376434	5.51142	0.752334	6.93369	1.50206	6.72925	2.99289	5.76557	5.94712	17.5689	11.7521	25.4672	22.9027	41.5375	43.373	76.5635	78.1969	128.983	128.594			593.64	9.31714	4.18859	7.65063	8.17197	17.1775	15.585	28.8738	28.2828	44.1414	46.5945	64.8928	64.8406
594.64	5.26025	0.376389	5.5164	0.752243	6.94033	1.50188	6.7312	2.99253	5.76421	5.9464	17.5588	11.7507	25.47	22.8999	41.5272	43.3677	76.5534	78.1874	128.968	128.578			594.64	9.3147	4.18342	7.67114	8.16179	17.166	15.5652	28.8491	28.2458	44.064	46.5304	64.8167	64.7469
595.64	5.27881	0.376344	5.52061	0.752152	6.94145	1.5017	6.74731	2.99217	5.75718	5.94569	17.5629	11.7492	25.4693	22.8971	41.5195	43.3625	76.5441	78.178	128.952	128.563			595.64	9.31334	4.17826	7.68207	8.15162	17.1864	15.5455	28.8454	28.2088	44.0106	46.4665	64.7333	64.6533
596.64	5.28174	0.376298	5.51279	0.752062	6.92265	1.50152	6.75073	2.99181	5.74741	5.94497	17.5697	11.7478	25.4591	22.8944	41.5175	43.3573	76.5397	78.1686	128.919	128.547			596.64	9.34073	4.17311	7.67924	8.14147	17.2125	15.5258	28.8436	28.1718	43.9733	46.4026	64.6421	64.5599
597.64	5.26855	0.376253	5.5291	0.751971	6.94473	1.50133	6.75708	2.99145	5.75224	5.94425	17.5954	11.7464	25.43	22.8916	41.5177	43.352	76.5588	78.1591	128.911	128.532			597.64	9.34586	4.16796	7.70268	8.13133	17.2459	15.5061	28.8463	28.1349	43.955	46.3389	64.5445	64.4667
598.64	5.29688	0.376208	5.55024	0.75188	6.96812	1.50115	6.77515	2.99109	5.76704	5.94354	17.608	11.745	25.4291	22.8889	41.5285	43.3468	76.5713	78.1497	128.903	128.516			598.64	9.3501	4.16282	7.71411	8.12121	17.2375	15.4864	28.8394	28.0981	43.9238	46.2753	64.4744	64.3736
599.64	5.30811	0.376162	5.54951	0.75179	6.97764	1.50097	6.78491	2.99073	5.7646	5.94282	17.6148	11.7436	25.4287	22.8861	41.5399	43.3416	76.5831	78.1403	128.892	128.501			599.64	9.37959	4.15769	7.72621	8.11109	17.2029	15.4668	28.826	28.0613	43.8761	46.2117	64.3883	64.2807
600.64	5.3457	0.376117	5.54228	0.751699	6.98257	1.50079	6.78687	2.99037	5.75786	5.9421	17.5991	11.7422	25.4537	22.8833	41.5206	43.3364	76.5561	78.1309	128.882	128.485			600.64	9.35591	4.15256	7.70668	8.10099	17.1797	15.4472	28.8008	28.0246	43.8046	46.1483	64.2985	64.1879
601.64	5.32861	0.376071	5.52949	0.751608	6.99375	1.50061	6.77026	2.99001	5.74287	5.94139	17.6067	11.7407	25.4589	22.8806	41.4984	43.3311	76.5274	78.1214	128.862	128.47			601.64	9.36137	4.14744	7.68442	8.09091	17.1694	15.4276	28.7575	27.9879	43.7643	46.0849	64.2044	64.0953
602.64	5.33887	0.376026	5.53095	0.751518	7.00205	1.50043	6.7688	2.98965	5.73481	5.94067	17.6067	11.7393	25.4799	22.8778	41.4887	43.3259	76.4979	78.112	128.842	128.454			602.64	9.32613	4.14232	7.66859	8.08083	17.1443	15.408	28.7083	27.9513	43.7042	46.0217	64.1198	64.0029
603.64	5.34863	0.375981	5.53681	0.751427	7.01865	1.50025	6.76709	2.98929	5.72065	5.93995	17.5997	11.7379	25.4711	22.8751	41.4638	43.3207	76.4698	78.1026	128.815	128.439			603.64	9.29918	4.13721	7.64056	8.07077	17.1268	15.3885	28.6466	27.9147	43.6512	45.9585	64.0331	63.9106
604.64	5.34033	0.375935	5.5186	0.751336	7.01235	1.50007	6.7688	2.98893	5.71269	5.93924	17.5799	11.7365	25.4665	22.8723	41.4538	43.3155	76.4305	78.0932	128.785	128.423			604.64	9.28365	4.13211	7.61488	8.06072	17.1006	15.369	28.6089	27.8782	43.5751	45.8955	63.9469	63.8185
605.64	5.31909	0.37589	5.51709	0.751246	7.01392	1.49989	6.75049	2.98856	5.69458	5.93852	17.5883	11.7351	25.4418	22.8696	41.4554	43.3102	76.4242	78.0838	128.749	128.408			605.64	9.25826	4.12701	7.57973	8.05068	17.076	15.3495	28.5906	27.8417	43.4996	45.8325	63.8434	63.7265
606.64	5.30908	0.375845	5.52139	0.751155	7.01485	1.49971	6.75391	2.9882	5.70376	5.9378	17.5772	11.7337	25.4101	22.8668	41.4493	43.305	76.4063	78.0744	128.72	128.392			606.64	9.23717	4.12193	7.54926	8.04066	17.0468	15.33	28.56	27.8053	43.429	45.7697	63.7538	63.6347
607.64	5.29102	0.375799	5.50166	0.751065	7.0167	1.49952	6.76685	2.98784	5.70649	5.93709	17.5689	11.7323	25.3872	22.864	41.4408	43.2998	76.3951	78.0649	128.7	128.377			607.64	9.21577	4.11684	7.52309	8.03065	17.0147	15.3106	28.5118	27.7689	43.3563	45.7069	63.6871	63.543
608.64	5.27979	0.375754	5.48711	0.750974	7.02334	1.49934	6.76831	2.98748	5.69878	5.93637	17.5666	11.7308	25.388	22.8613	41.4452	43.2946	76.3649	78.0555	128.696	128.361			608.64	9.21178	4.11177	7.54584	8.02065	17.0184	15.2912	28.4662	27.7326	43.3104	45.6443	63.6215	63.4515
609.64	5.28809	0.375709	5.48222	0.750884	6.99502	1.49916	6.75854	2.98712	5.67729	5.93566	17.5378	11.7294	25.3846	22.8585	41.4315	43.2893	76.3444	78.0461	128.673	128.346			609.64	9.21635	4.10669	7.56186	8.01067	17.0141	15.2718	28.4199	27.6963	43.2736	45.5817	63.5345	63.3602
610.64	5.26855	0.375664	5.47002	0.750793	6.98379	1.49898	6.73608	2.98676	5.65385	5.93494	17.5459	11.728	25.358	22.8558	41.4195	43.2841	76.3261	78.0367	128.651	128.33			610.64	9.22057	4.10163	7.58856	8.00069	17.0043	15.2525	28.41	27.6601	43.2396	45.5192	63.4172	63.269
611.64	5.26343	0.375618	5.48369	0.750702	6.98403	1.4988	6.73706	2.9864	5.64995	5.93423	17.5451	11.7266	25.3567	22.853	41.4159	43.2789	76.3225	78.0273	128.629	128.315			611.64	9.19804	4.09657	7.577	7.99073	16.9707	15.2331	28.375	27.6239	43.175	45.4568	63.308	63.178
612.64	5.27979	0.375573	5.49873	0.750612	6.96299	1.49862	6.72583	2.98604	5.65473	5.93351	17.5577	11.7252	25.3642	22.8503	41.3988	43.2737	76.3155	78.0179	128.612	128.299			612.64	9.19849	4.09152	7.55493	7.98079	16.9238	15.2138	28.3423	27.5878	43.144	45.3946	63.2463	63.0871
613.64	5.28027	0.375528	5.50996	0.750521	6.94492	1.49844	6.73608	2.98568	5.64643	5.93279	17.5674	11.7238	25.3461	22.8475	41.3974	43.2685	76.3057	78.0085	128.573	128.284			613.64	9.20337	4.08647	7.53979	7.97085	16.9111	15.1945	28.3252	27.5517	43.104	45.3324	63.1887	62.9963
614.64	5.27979	0.375482	5.51582	0.750431	6.94151	1.49826	6.74731	2.98532	5.65083	5.93208	17.5879	11.7224	25.3505	22.8447	41.4025	43.2633	76.3113	77.9991	128.55	128.269			614.64	9.18575	4.08144	7.5226	7.96093	16.893	15.1753	28.3071	27.5157	43.0542	45.2703	63.1305	62.9058
615.64	5.29785	0.375437	5.53359	0.75034	6.94698	1.49808	6.74927	2.98496	5.65054	5.93136	17.5714	11.7209	25.3405	22.842	41.3999	43.258	76.295	77.9897	128.515	128.253			615.64	9.18677	4.0764	7.51953	7.95102	16.9108	15.1561	28.297	27.4798	43.0106	45.2083	63.0298	62.8153
616.64	5.27979	0.375392	5.53164	0.75025	6.9333	1.4979	6.71948	2.9846	5.64858	5.93065	17.5492	11.7195	25.3366	22.8392	41.3782	43.2528	76.2547	77.9802	128.492	128.238			616.64	9.17052	4.07138	7.50385	7.94112	16.9155	15.1369	28.2818	27.4438	42.9416	45.1464	62.9323	62.7251
617.64	5.26709	0.375347	5.52573	0.750159	6.9417	1.49772	6.71704	2.98424	5.62803	5.92993	17.5282	11.7181	25.3287	22.8365	41.3476	43.2476	76.227	77.9708	128.47	128.222			617.64	9.17261	4.06636	7.50781	7.93124	16.9103	15.1177	28.2765	27.408	42.8822	45.0846	62.8301	62.635
618.64	5.25879	0.375301	5.5292	0.750069	6.95137	1.49754	6.71851	2.98388	5.61538	5.92922	17.5265	11.7167	25.3285	22.8337	41.3365	43.2424	76.214	77.9614	128.46	128.207			618.64	9.1859	4.06134	7.51532	7.92137	16.9037	15.0985	28.2699	27.3722	42.8441	45.0229	62.8	62.545
619.64	5.24707	0.375256	5.54253	0.749979	6.96133	1.49736	6.71948	2.98352	5.61235	5.9285	17.5456	11.7153	25.3289	22.831	41.3436	43.2372	76.2131	77.952	128.464	128.191			619.64	9.19771	4.05633	7.53871	7.91151	16.9082	15.0794	28.2647	27.3364	42.8055	44.9613	62.7794	62.4552
620.64	5.24707	0.375211	5.57597	0.749888	6.96426	1.49718	6.71948	2.98316	5.61284	5.92779	17.5637	11.7139	25.3411	22.8282	41.3578	43.232	76.2292	77.9426	128.478	128.176			620.64	9.20474	4.05133	7.56889	7.90166	16.9278	15.0603	28.2791	27.3007	42.7758	44.8997	62.7129	62.3655
621.64	5.26514	0.375165	5.59531	0.749798	6.97392	1.49699	6.7478	2.9828	5.62095	5.92707	17.557	11.7125	25.3836	22.8255	41.3642	43.2267	76.2323	77.9332	128.487	128.16			621.64	9.17696	4.04634	7.57729	7.89183	16.9037	15.0412	28.2309	27.265	42.7095	44.8383	62.6115	62.276
622.64	5.27832	0.37512	5.60313	0.749707	6.97636	1.49681	6.75903	2.98244	5.60923	5.92636	17.5507	11.711	25.3929	22.8227	41.352	43.2215	76.213	77.9238	128.466	128.145			622.64	9.144	4.04135	7.57655	7.882	16.8527	15.0222	28.1799	27.2294	42.6243	44.777	62.5131	62.1866
623.64	5.27051	0.375075	5.5836	0.749617	6.95732	1.49663	6.7229	2.98208	5.598	5.92564	17.5282	11.7096	25.3775	22.82	41.3222	43.2163	76.2003	77.9144	128.453	128.129			623.64	9.14873	4.03636	7.57162	7.87219	16.8374	15.0031	28.1416	27.1938	42.5661	44.7158	62.4378	62.0974
624.64	5.26709	0.37503	5.53876	0.749526	6.93955	1.49645	6.68872	2.98172	5.57124	5.92493	17.5206	11.7082	25.354	22.8172	41.2836	43.2111	76.1651	77.9051	128.425	128.114			624.64	9.13599	4.03139	7.55103	7.8624	16.8411	14.9841	28.0898	27.1583	42.5454	44.6546	62.3669	62.0084
625.64	5.25879	0.374985	5.51621	0.749436	6.93242	1.49627	6.64111	2.98137	5.55967	5.92421	17.5155	11.7068	25.3165	22.8145	41.2641	43.2059	76.1308	77.8957	128.407	128.098			625.64	9.14458	4.02642	7.55991	7.85261	16.8515	14.9652	28.0581	27.1228	42.5358	44.5936	62.2957	61.9195
626.64	5.24902	0.374939	5.50117	0.749346	6.94981	1.49609	6.64624	2.98101	5.55756	5.9235	17.544	11.7054	25.2949	22.8117	41.2519	43.2007	76.1412	77.8863	128.387	128.083			626.64	9.13618	4.02145	7.53188	7.84284	16.825	14.9462	28.0462	27.0874	42.5045	44.5326	62.2335	61.8307
627.64	5.25732	0.374894	5.4914	0.749255	6.95957	1.49591	6.64771	2.98065	5.55756	5.92279	17.565	11.704	25.2949	22.809	41.2616	43.1955	76.1607	77.8769	128.366	128.068			627.64	9.14409	4.01649	7.52036	7.83308	16.8134	14.9273	28.0278	27.0521	42.4552	44.4717	62.1434	61.7421
628.64	5.27686	0.374849	5.4809	0.749165	6.99424	1.49573	6.67407	2.98029	5.54902	5.92207	17.5878	11.7026	25.2886	22.8062	41.261	43.1903	76.1589	77.8675	128.354	128.052			628.64	9.14722	4.01154	7.51978	7.82333	16.8047	14.9084	28.0176	27.0167	42.4043	44.411	62.0627	61.6536
629.64	5.27661	0.374804	5.4916	0.749075	7.01752	1.49555	6.68359	2.97993	5.55776	5.92136	17.6233	11.7012	25.2642	22.8035	41.2719	43.1851	76.1516	77.8581	128.345	128.037			629.64	9.13676	4.0066	7.52133	7.8136	16.8232	14.8895	28.0278	26.9815	42.3537	44.3503	61.9955	61.5653
630.64	5.28662	0.374759	5.5019	0.748984	7.04014	1.49537	6.69653	2.97957	5.5583	5.92064	17.6161	11.6998	25.2767	22.8007	41.272	43.1799	76.1694	77.8487	128.329	128.021			630.64	9.15074	4.00166	7.54095	7.80387	16.808	14.8706	28.0014	26.9463	42.3309	44.2897	61.9433	61.4772
631.64	5.2854	0.374713	5.51147	0.748894	7.0481	1.49519	6.70361	2.97921	5.54834	5.91993	17.6143	11.6983	25.2754	22.798	41.2522	43.1746	76.1606	77.8393	128.315	128.006			631.64	9.14146	3.99672	7.53119	7.79416	16.7855	14.8518	27.933	26.9111	42.2845	44.2292	61.8745	61.3892
632.64	5.30127	0.374668	5.53017	0.748804	7.05269	1.49501	6.73096	2.97885	5.52798	5.91922	17.5993	11.6969	25.2818	22.7952	41.2485	43.1694	76.136	77.8299	128.302	127.99			632.64	9.11089	3.9918	7.51938	7.78447	16.7539	14.833	27.8588	26.876	42.2311	44.1688	61.8021	61.3013
633.64	5.29468	0.374623	5.54472	0.748713	7.03994	1.49483	6.72778	2.97849	5.53911	5.9185	17.5964	11.6955	25.2786	22.7925	41.2411	43.1642	76.1315	77.8205	128.29	127.975			633.64	9.07651	3.98687	7.5024	7.77478	16.7206	14.8142	27.8256	26.8409	42.1687	44.1085	61.7148	61.2136
634.64	5.29492	0.374578	5.57227	0.748623	7.04004	1.49465	6.74585	2.97813	5.53882	5.91779	17.5945	11.6941	25.3064	22.7897	41.2524	43.159	76.1199	77.8112	128.286	127.96			634.64	9.05444	3.98196	7.48071	7.76511	16.6943	14.7955	27.8169	26.8059	42.0664	44.0483	61.6514	61.126
635.64	5.3042	0.374533	5.56553	0.748533	7.03105	1.49447	6.75366	2.97777	5.55698	5.91707	17.599	11.6927	25.297	22.787	41.2646	43.1538	76.1276	77.8018	128.277	127.944			635.64	9.03862	3.97705	7.49545	7.75545	16.6977	14.7768	27.8286	26.7709	42.0251	43.9882	61.5841	61.0386
636.64	5.30762	0.374487	5.55381	0.748442	7.03325	1.49429	6.76685	2.97741	5.5565	5.91636	17.5995	11.6913	25.3146	22.7842	41.2705	43.1486	76.1049	77.7924	128.237	127.929			636.64	9.07335	3.97215	7.50433	7.7458	16.6767	14.758	27.8305	26.736	42.0057	43.9281	61.5063	60.9513
637.64	5.28174	0.374442	5.54326	0.748352	7.04018	1.49411	6.76831	2.97705	5.54399	5.91565	17.6086	11.6899	25.3186	22.7815	41.2586	43.1434	76.0734	77.783	128.202	127.913			637.64	9.10551	3.96725	7.50668	7.73616	16.6777	14.7394	27.8037	26.7011	42.0153	43.8682	61.4105	60.8642
638.64	5.27832	0.374397	5.54004	0.748262	7.04004	1.49393	6.76685	2.97669	5.53296	5.91493	17.5989	11.6885	25.3186	22.7787	41.2554	43.1382	76.0701	77.7736	128.17	127.898			638.64	9.11674	3.96236	7.49692	7.72653	16.6728	14.7207	27.7793	26.6663	41.9923	43.8084	61.3485	60.7772
639.64	5.26978	0.374352	5.53569	0.748172	7.03799	1.49375	6.77661	2.97634	5.52568	5.91422	17.5881	11.6871	25.3094	22.776	41.2262	43.133	76.0827	77.7642	128.155	127.882			639.64	9.08305	3.95748	7.46909	7.71692	16.6528	14.7021	27.7363	26.6315	41.8839	43.7486	61.2586	60.6903
640.64	5.28809	0.374307	5.54404	0.748082	7.04131	1.49357	6.76538	2.97598	5.52573	5.91351	17.58	11.6857	25.3229	22.7732	41.2119	43.1278	76.0468	77.7549	128.123	127.867			640.64	9.06723	3.9526	7.46333	7.70732	16.6508	14.6835	27.7035	26.5967	41.7898	43.6889	61.1777	60.6036
641.64	5.28955	0.374262	5.53457	0.747991	7.03682	1.49339	6.72778	2.97562	5.51821	5.91279	17.5699	11.6842	25.3095	22.7705	41.1841	43.1226	76.025	77.7455	128.092	127.852			641.64	9.03091	3.94772	7.44145	7.69773	16.6068	14.6649	27.6595	26.5621	41.7026	43.6294	61.0643	60.5171
642.64	5.28955	0.374217	5.54409	0.747901	7.04804	1.49321	6.698	2.97526	5.5436	5.91208	17.5643	11.6828	25.3185	22.7677	41.2005	43.1174	76.0096	77.7361	128.101	127.836			642.64	9.01176	3.94286	7.42319	7.68816	16.5678	14.6463	27.6303	26.5274	41.6593	43.5699	60.9774	60.4307
643.64	5.32422	0.374171	5.55341	0.747811	7.04942	1.49303	6.70483	2.9749	5.5478	5.91137	17.565	11.6814	25.3276	22.765	41.2062	43.1122	76.0005	77.7267	128.103	127.821			643.64	9.00903	3.938	7.42603	7.67859	16.5566	14.6278	27.6187	26.4928	41.6245	43.5105	60.9348	60.3444
644.64	5.34375	0.374126	5.57334	0.747721	7.0667	1.49285	6.7146	2.97454	5.55454	5.91065	17.5849	11.68	25.3175	22.7622	41.2319	43.107	76.0009	77.7174	128.093	127.805			644.64	9.0067	3.93314	7.43549	7.66904	16.5756	14.6093	27.6088	26.4583	41.5862	43.4512	60.8886	60.2583
645.64	5.34668	0.374081	5.58535	0.747631	7.05489	1.49267	6.76733	2.97418	5.55679	5.90994	17.5799	11.6786	25.3244	22.7595	41.2332	43.1018	75.9867	77.708	128.084	127.79			645.64	9.01762	3.9283	7.46664	7.6595	16.5991	14.5908	27.6208	26.4238	41.5568	43.392	60.8231	60.1723
646.64	5.31934	0.374036	5.57011	0.74754	7.02383	1.49249	6.75269	2.97382	5.52348	5.90923	17.5776	11.6772	25.3072	22.7567	41.2184	43.0966	75.9824	77.6986	128.043	127.774			646.64	9.04381	3.92345	7.48236	7.64998	16.6249	14.5723	27.6088	26.3894	41.5355	43.3328	60.7519	60.0865
647.64	5.31592	0.373991	5.55293	0.74745	7.00596	1.49231	6.73755	2.97347	5.49653	5.90852	17.5586	11.6758	25.3046	22.754	41.1908	43.0914	75.9732	77.6893	128.015	127.759			647.64	9.04492	3.91862	7.48657	7.64046	16.6284	14.5539	27.5845	26.355	41.5166	43.2738	60.6975	60.0008
648.64	5.32568	0.373946	5.55341	0.74736	7.00449	1.49213	6.73438	2.97311	5.48872	5.9078	17.5606	11.6744	25.2949	22.7513	41.1435	43.0862	75.9649	77.6799	127.986	127.744			648.64	9.05357	3.91379	7.48383	7.63096	16.6347	14.5355	27.5809	26.3206	41.4883	43.2149	60.6245	59.9152
649.64	5.31079	0.373901	5.54736	0.74727	7.00195	1.49195	6.70825	2.97275	5.49927	5.90709	17.5862	11.673	25.2981	22.7485	41.1235	43.081	75.9612	77.6705	127.987	127.728			649.64	9.05473	3.90896	7.48178	7.62147	16.6162	14.5171	27.5708	26.2863	41.4274	43.156	60.5453	59.8298
650.64	5.32861	0.373856	5.53955	0.74718	7.01563	1.49177	6.698	2.97239	5.51245	5.90638	17.5972	11.6716	25.3169	22.7458	41.1067	43.0758	75.9463	77.6612	127.98	127.713			650.64	9.05469	3.90414	7.48511	7.61199	16.6187	14.4987	27.5635	26.2521	41.4072	43.0972	60.4768	59.7446
651.64	5.33887	0.373811	5.55869	0.74709	7.02519	1.49159	6.68726	2.97203	5.51548	5.90567	17.6005	11.6702	25.3092	22.743	41.1176	43.0706	75.9281	77.6518	127.953	127.697			651.64	9.07085	3.89933	7.48911	7.60252	16.6494	14.4804	27.5649	26.2179	41.3732	43.0386	60.4276	59.6595
652.64	5.35205	0.373766	5.58213	0.747	7.04814	1.49141	6.69067	2.97167	5.54527	5.90496	17.6151	11.6688	25.3009	22.7403	41.1374	43.0654	75.933	77.6424	127.952	127.682			652.64	9.07027	3.89453	7.48354	7.59306	16.6478	14.4621	27.5535	26.1837	41.3392	42.98	60.3629	59.5745
653.64	5.35034	0.37372	5.60273	0.74691	7.06113	1.49123	6.72485	2.97131	5.55805	5.90424	17.6158	11.6673	25.3066	22.7375	41.1605	43.0602	75.9224	77.6331	127.934	127.667			653.64	9.06841	3.88973	7.45981	7.58362	16.625	14.4438	27.521	26.1496	41.2809	42.9215	60.2884	59.4896
654.64	5.35889	0.373675	5.60899	0.74682	7.07402	1.49105	6.74927	2.97096	5.5709	5.90353	17.6005	11.6659	25.3058	22.7348	41.1777	43.0551	75.9032	77.6237	127.927	127.651			654.64	9.07359	3.88493	7.43842	7.57419	16.6286	14.4255	27.5031	26.1155	41.2318	42.8631	60.1904	59.4049
655.64	5.33105	0.37363	5.60908	0.746729	7.09043	1.49087	6.75757	2.9706	5.56757	5.90282	17.6192	11.6645	25.2919	22.7321	41.1869	43.0499	75.9024	77.6143	127.908	127.636			655.64	9.0609	3.88014	7.41205	7.56477	16.5956	14.4073	27.4784	26.0815	41.2	42.8047	60.1035	59.3204
656.64	5.31934	0.373585	5.61035	0.746639	7.104	1.49069	6.76733	2.97024	5.57031	5.90211	17.6282	11.6631	25.3074	22.7293	41.1768	43.0447	75.9036	77.605	127.889	127.62			656.64	9.04092	3.87536	7.37993	7.55536	16.5747	14.3891	27.4199	26.0476	41.1536	42.7465	60.0293	59.236
657.64	5.31738	0.37354	5.59394	0.746549	7.08604	1.49051	6.77515	2.96988	5.54585	5.9014	17.6375	11.6617	25.3061	22.7266	41.1447	43.0395	75.8946	77.5956	127.863	127.605			657.64	9.02275	3.87058	7.36191	7.54597	16.5368	14.3709	27.3806	26.0136	41.0751	42.6884	59.9537	59.1517
658.64	5.30762	0.373495	5.57368	0.746459	7.09238	1.49033	6.7688	2.96952	5.51557	5.90068	17.6561	11.6603	25.2875	22.7238	41.121	43.0343	75.8838	77.5863	127.849	127.59			658.64	9.00015	3.86581	7.33476	7.53658	16.5354	14.3527	27.3313	25.9798	41.0191	42.6303	59.8841	59.0676
659.64	5.31934	0.37345	5.57129	0.746369	7.09082	1.49015	6.7688	2.96917	5.48511	5.89997	17.6641	11.6589	25.2859	22.7211	41.1084	43.0291	75.8625	77.5769	127.82	127.574			659.64	9.002	3.86105	7.31528	7.52721	16.5468	14.3345	27.2919	25.9459	40.9557	42.5723	59.8158	58.9836
660.64	5.33691	0.373405	5.58379	0.746279	7.08242	1.48997	6.75854	2.96881	5.47343	5.89926	17.673	11.6575	25.2801	22.7184	41.1024	43.0239	75.8503	77.5676	127.804	127.559			660.64	8.98149	3.85629	7.2977	7.51785	16.5168	14.3164	27.2395	25.9122	40.9115	42.5145	59.7586	58.8997
661.64	5.36475	0.37336	5.58213	0.746189	7.06621	1.48979	6.7771	2.96845	5.45225	5.89855	17.6666	11.6561	25.2936	22.7156	41.0908	43.0187	75.8261	77.5582	127.755	127.544			661.64	8.96431	3.85154	7.26918	7.5085	16.5005	14.2983	27.2149	25.8784	40.8553	42.4567	59.6879	58.816
662.64	5.36865	0.373315	5.61845	0.746099	7.09512	1.48961	6.7688	2.96809	5.45586	5.89784	17.673	11.6547	25.282	22.7129	41.098	43.0135	75.8308	77.5488	127.741	127.528			662.64	8.96617	3.84679	7.27582	7.49917	16.4721	14.2802	27.2059	25.8447	40.8289	42.399	59.6064	58.7324
663.64	5.39795	0.37327	5.63965	0.746009	7.09619	1.48943	6.78833	2.96773	5.47729	5.89713	17.6702	11.6533	25.3093	22.7101	41.0889	43.0083	75.833	77.5395	127.752	127.513			663.64	8.95084	3.84205	7.27007	7.48984	16.4349	14.2622	27.162	25.8111	40.7719	42.3414	59.5091	58.649
664.64	5.40918	0.373225	5.64771	0.745919	7.10547	1.48925	6.78979	2.96738	5.47729	5.89642	17.6672	11.6519	25.302	22.7074	41.072	43.0032	75.8333	77.5301	127.751	127.497			664.64	8.95308	3.83732	7.27553	7.48053	16.419	14.2442	27.1595	25.7775	40.7486	42.2838	59.4279	58.5656
665.64	5.41895	0.37318	5.64922	0.745829	7.12344	1.48907	6.78979	2.96702	5.48393	5.8957	17.6477	11.6505	25.2806	22.7047	41.0594	42.998	75.8435	77.5208	127.735	127.482			665.64	8.97612	3.83259	7.27817	7.47123	16.3911	14.2261	27.1445	25.744	40.695	42.2264	59.3866	58.4825
666.64	5.42871	0.373135	5.6627	0.745739	7.13457	1.48889	6.79492	2.96666	5.48618	5.89499	17.6591	11.6491	25.2682	22.7019	41.0436	42.9928	75.8266	77.5114	127.706	127.467			666.64	9.00395	3.82786	7.2767	7.46194	16.3911	14.2082	27.1445	25.7105	40.6247	42.169	59.3099	58.3994
667.64	5.43164	0.37309	5.66484	0.74565	7.13393	1.48871	6.80786	2.9663	5.47026	5.89428	17.6589	11.6477	25.262	22.6992	41.0233	42.9876	75.8054	77.5021	127.694	127.451			667.64	9.01724	3.82315	7.29155	7.45266	16.3753	14.1902	27.1292	25.677	40.5668	42.1118	59.2525	58.3166
668.64	5.4209	0.373045	5.66201	0.74556	7.11494	1.48853	6.7981	2.96594	5.46548	5.89357	17.6769	11.6463	25.2309	22.6965	41.0293	42.9824	75.8119	77.4927	127.681	127.436			668.64	8.97197	3.81843	7.28012	7.4434	16.3847	14.1723	27.0996	25.6436	40.5226	42.0546	59.1517	58.2338
669.64	5.42188	0.373	5.65654	0.74547	7.10439	1.48835	6.78833	2.96559	5.4666	5.89286	17.6784	11.6449	25.2356	22.6937	41.0233	42.9772	75.7885	77.4834	127.634	127.421			669.64	8.92339	3.81373	7.25473	7.43415	16.3686	14.1544	27.0732	25.6102	40.4733	41.9975	59.0545	58.1512
670.64	5.40088	0.372955	5.65117	0.74538	7.11074	1.48817	6.7771	2.96523	5.45317	5.89215	17.7067	11.6434	25.2273	22.691	41.0267	42.9721	75.7731	77.4741	127.618	127.405			670.64	8.92349	3.80903	7.23027	7.4249	16.3514	14.1365	27.0462	25.5769	40.4187	41.9405	58.9581	58.0687
671.64	5.37207	0.37291	5.65078	0.74529	7.11201	1.488	6.75903	2.96487	5.44399	5.89144	17.7198	11.642	25.2243	22.6882	41.0293	42.9669	75.7628	77.4647	127.594	127.39			671.64	8.91948	3.80434	7.21811	7.41567	16.333	14.1186	27.0195	25.5437	40.402	41.8835	58.869	57.9863
672.64	5.3501	0.372865	5.63837	0.7452	7.12119	1.48782	6.74878	2.96451	5.45795	5.89073	17.7286	11.6406	25.2167	22.6855	41.0429	42.9617	75.7554	77.4554	127.594	127.374			672.64	8.89575	3.79965	7.22144	7.40645	16.2905	14.1008	26.9888	25.5104	40.3657	41.8267	58.8035	57.9041
673.64	5.3501	0.37282	5.63496	0.74511	7.12705	1.48764	6.74878	2.96416	5.44965	5.89002	17.7208	11.6392	25.2424	22.6828	41.0045	42.9565	75.7447	77.446	127.584	127.359			673.64	8.90123	3.79496	7.21478	7.39725	16.2938	14.0829	26.9906	25.4773	40.3626	41.7699	58.7724	57.8221
674.64	5.33228	0.372775	5.65107	0.74502	7.14902	1.48746	6.73804	2.9638	5.45942	5.88931	17.7374	11.6378	25.2504	22.68	41.0009	42.9513	75.753	77.4367	127.593	127.344			674.64	8.89888	3.79029	7.21986	7.38805	16.2854	14.0651	26.9788	25.4441	40.3141	41.7133	58.7106	57.7401
675.64	5.35205	0.37273	5.66782	0.744931	7.16386	1.48728	6.7395	2.96344	5.46812	5.8886	17.7211	11.6364	25.2882	22.6773	40.9897	42.9461	75.7548	77.4274	127.612	127.328			675.64	8.877	3.78562	7.19809	7.37887	16.2626	14.0474	26.9462	25.4111	40.2819	41.6567	58.618	57.6583
676.64	5.35352	0.372685	5.64355	0.744841	7.14014	1.4871	6.75903	2.96308	5.45972	5.88789	17.6833	11.635	25.2996	22.6746	40.9707	42.941	75.7444	77.418	127.578	127.313			676.64	8.83052	3.78095	7.18861	7.3697	16.2166	14.0296	26.9002	25.378	40.2037	41.6002	58.5089	57.5766
677.64	5.36182	0.37264	5.62822	0.744751	7.14492	1.48692	6.76514	2.96273	5.45464	5.88718	17.6789	11.6336	25.2825	22.6718	40.9481	42.9358	75.737	77.4087	127.546	127.298			677.64	8.81059	3.77629	7.18173	7.36054	16.1977	14.0119	26.8535	25.345	40.1408	41.5438	58.4173	57.4951
678.64	5.37158	0.372595	5.63091	0.744661	7.1498	1.48674	6.77856	2.96237	5.46098	5.88647	17.6687	11.6322	25.2884	22.6691	40.9437	42.9306	75.7414	77.3993	127.538	127.282			678.64	8.81725	3.77164	7.16718	7.35139	16.1967	13.9942	26.8478	25.3121	40.1089	41.4875	58.3632	57.4137
679.64	5.37842	0.37255	5.63799	0.744571	7.13662	1.48656	6.79858	2.96201	5.44341	5.88576	17.6508	11.6308	25.3057	22.6664	40.9317	42.9254	75.7089	77.39	127.508	127.267			679.64	8.81763	3.76699	7.17114	7.34225	16.1885	13.9765	26.8408	25.2792	40.0571	41.4312	58.3003	57.3324
680.64	5.36182	0.372506	5.63164	0.744481	7.11367	1.48638	6.78003	2.96166	5.44975	5.88505	17.6379	11.6294	25.2889	22.6636	40.9271	42.9203	75.6862	77.3807	127.492	127.252			680.64	8.84546	3.76235	7.19556	7.33312	16.2148	13.9589	26.8379	25.2463	40.0413	41.3751	58.2695	57.2513
681.64	5.36694	0.372461	5.65253	0.744392	7.09727	1.4862	6.78833	2.9613	5.43598	5.88434	17.6116	11.628	25.2875	22.6609	40.9286	42.9151	75.6861	77.3714	127.482	127.236			681.64	8.84428	3.75772	7.21591	7.32401	16.2334	13.9412	26.8071	25.2135	40.0221	41.319	58.2259	57.1703
682.64	5.35889	0.372416	5.64756	0.744302	7.09892	1.48602	6.78174	2.96094	5.43296	5.88363	17.6112	11.6266	25.2755	22.6582	40.9309	42.9099	75.6493	77.362	127.446	127.221			682.64	8.84068	3.75309	7.23138	7.31491	16.2475	13.9236	26.7919	25.1807	40.0281	41.263	58.1699	57.0894
683.64	5.35059	0.372371	5.63554	0.744212	7.09609	1.48584	6.78345	2.96058	5.41997	5.88292	17.5898	11.6252	25.2669	22.6554	40.9383	42.9047	75.6367	77.3527	127.415	127.206			683.64	8.84814	3.74846	7.22388	7.30582	16.2383	13.906	26.7729	25.148	39.9917	41.2071	58.0867	57.0087
684.64	5.33691	0.372326	5.63789	0.744122	7.09483	1.48566	6.75024	2.96023	5.42182	5.88221	17.6055	11.6238	25.2475	22.6527	40.954	42.8996	75.6163	77.3434	127.406	127.19			684.64	8.83842	3.74384	7.20102	7.29674	16.2246	13.8885	26.7788	25.1154	39.9503	41.1513	58.0018	56.9281
685.64	5.3584	0.372281	5.64677	0.744033	7.11318	1.48548	6.76831	2.95987	5.43266	5.8815	17.6452	11.6224	25.2391	22.65	40.9452	42.8944	75.612	77.334	127.399	127.175			685.64	8.84781	3.73923	7.18071	7.28767	16.2147	13.8709	26.7801	25.0827	39.8916	41.0955	57.9229	56.8476
686.64	5.3584	0.372236	5.66621	0.743943	7.12461	1.48531	6.77856	2.95951	5.44331	5.88079	17.6861	11.621	25.2412	22.6472	40.955	42.8892	75.5938	77.3247	127.415	127.16			686.64	8.8524	3.73462	7.1579	7.27861	16.1952	13.8534	26.7543	25.0501	39.8304	41.0399	57.8461	56.7672
687.64	5.3877	0.372191	5.66621	0.743853	7.13438	1.48513	6.80469	2.95916	5.45014	5.88008	17.7154	11.6196	25.2756	22.6445	40.935	42.884	75.5938	77.3154	127.426	127.144			687.64	8.85356	3.73002	7.15756	7.26957	16.1982	13.8359	26.7553	25.0176	39.7941	40.9843	57.808	56.687
688.64	5.39941	0.372146	5.68203	0.743764	7.1169	1.48495	6.80469	2.9588	5.46938	5.87937	17.7218	11.6182	25.2963	22.6418	40.9014	42.8789	75.5675	77.3061	127.404	127.129			688.64	8.877	3.72543	7.18295	7.26053	16.1958	13.8184	26.75	24.9851	39.7257	40.9288	57.7552	56.607
689.64	5.38916	0.372101	5.67461	0.743674	7.13125	1.48477	6.82544	2.95844	5.48003	5.87866	17.7482	11.6168	25.2898	22.639	40.8748	42.8737	75.5808	77.2967	127.396	127.114			689.64	8.88286	3.72084	7.21616	7.25151	16.2094	13.801	26.7636	24.9527	39.6833	40.8734	57.6986	56.527
690.64	5.39746	0.372057	5.67149	0.743584	7.12675	1.48459	6.81616	2.95809	5.47837	5.87796	17.7514	11.6154	25.3048	22.6363	40.8505	42.8685	75.5658	77.2874	127.384	127.098			690.64	8.90855	3.71625	7.21039	7.2425	16.2138	13.7835	26.7484	24.9203	39.6409	40.8181	57.6113	56.4472
691.64	5.3877	0.372012	5.65839	0.743494	7.11094	1.48441	6.7981	2.95773	5.46333	5.87725	17.7264	11.614	25.2954	22.6336	40.8358	42.8634	75.5494	77.2781	127.347	127.083			691.64	8.89928	3.71167	7.1889	7.2335	16.1762	13.7661	26.7294	24.8879	39.5911	40.7629	57.5307	56.3675
692.64	5.36328	0.371967	5.62549	0.743405	7.09619	1.48423	6.77026	2.95737	5.44995	5.87654	17.7029	11.6126	25.259	22.6309	40.8237	42.8582	75.5271	77.2688	127.324	127.068			692.64	8.88091	3.7071	7.18832	7.22451	16.1704	13.7488	26.6918	24.8556	39.5426	40.7077	57.4864	56.2879
693.64	5.34033	0.371922	5.6082	0.743315	7.07851	1.48405	6.7688	2.95702	5.42632	5.87583	17.6823	11.6112	25.2395	22.6281	40.8138	42.853	75.4958	77.2595	127.287	127.052			693.64	8.89233	3.70253	7.18481	7.21553	16.1602	13.7314	26.6816	24.8233	39.5327	40.6526	57.4368	56.2085
694.64	5.32764	0.371877	5.58183	0.743226	7.07363	1.48387	6.72974	2.95666	5.39995	5.87512	17.6665	11.6098	25.2261	22.6254	40.7994	42.8479	75.4814	77.2501	127.261	127.037			694.64	8.87935	3.69797	7.18275	7.20657	16.1478	13.7141	26.6485	24.7911	39.5011	40.5976	57.4008	56.1292
695.64	5.31543	0.371832	5.55605	0.743136	7.05	1.48369	6.71606	2.9563	5.39077	5.87441	17.6312	11.6084	25.214	22.6227	40.785	42.8427	75.4559	77.2408	127.224	127.022			695.64	8.86723	3.69342	7.15903	7.19761	16.1333	13.6967	26.6176	24.7589	39.4523	40.5427	57.3475	56.05
696.64	5.30957	0.371787	5.53447	0.743046	7.05312	1.48352	6.69702	2.95595	5.39214	5.8737	17.6113	11.607	25.1824	22.6199	40.7674	42.8375	75.4636	77.2315	127.178	127.006			696.64	8.86583	3.68887	7.1391	7.18867	16.1059	13.6795	26.5768	24.7268	39.3929	40.4879	57.2846	55.971
697.64	5.33594	0.371743	5.53115	0.742957	7.04659	1.48334	6.70679	2.95559	5.40347	5.873	17.6197	11.6056	25.1786	22.6172	40.7681	42.8324	75.464	77.2222	127.159	126.991			697.64	8.84819	3.68432	7.11752	7.17974	16.0937	13.6622	26.5566	24.6947	39.3195	40.4332	57.1947	55.8921
698.64	5.35645	0.371698	5.52119	0.742867	7.03526	1.48316	6.71655	2.95523	5.40327	5.87229	17.6216	11.6042	25.1586	22.6145	40.7694	42.8272	75.4527	77.2129	127.151	126.976			698.64	8.84537	3.67978	7.10503	7.17082	16.0936	13.6449	26.5448	24.6626	39.2797	40.3785	57.1136	55.8133
699.64	5.37012	0.371653	5.52451	0.742778	7.04668	1.48298	6.72778	2.95488	5.38853	5.87158	17.6127	11.6028	25.1383	22.6118	40.7641	42.822	75.4286	77.2036	127.12	126.96			699.64	8.83374	3.67525	7.12134	7.16191	16.0845	13.6277	26.5488	24.6306	39.2349	40.3239	57.0745	55.7346
700.64	5.36182	0.371608	5.54179	0.742688	7.04531	1.4828	6.72266	2.95452	5.38774	5.87087	17.6301	11.6014	25.1307	22.609	40.7606	42.8169	75.4138	77.1943	127.106	126.945			700.64	8.8461	3.67072	7.13335	7.15301	16.0868	13.6105	26.5433	24.5987	39.2197	40.2694	57.0372	55.6561
701.64	5.36035	0.371563	5.55097	0.742598	7.03526	1.48262	6.71338	2.95416	5.34663	5.87016	17.6492	11.6	25.1193	22.6063	40.7599	42.8117	75.4017	77.185	127.112	126.93			701.64	8.8334	3.6662	7.16216	7.14413	16.0918	13.5933	26.54	24.5668	39.1639	40.215	56.9761	55.5777
702.64	5.35791	0.371518	5.56025	0.742509	7.06089	1.48244	6.70923	2.95381	5.3354	5.86946	17.6587	11.5986	25.1176	22.6036	40.7694	42.8065	75.4014	77.1756	127.102	126.914			702.64	8.8269	3.66168	7.15625	7.13525	16.0875	13.5762	26.5441	24.5349	39.1473	40.1607	56.8984	55.4994
703.64	5.34814	0.371474	5.56914	0.742419	7.07925	1.48226	6.71118	2.95345	5.31694	5.86875	17.656	11.5972	25.1272	22.6009	40.7669	42.8014	75.405	77.1663	127.083	126.899			703.64	8.83286	3.65717	7.11177	7.12639	16.0653	13.559	26.5233	24.5031	39.115	40.1064	56.7934	55.4213
704.64	5.34814	0.371429	5.58916	0.74233	7.09853	1.48209	6.70825	2.9531	5.31743	5.86804	17.6936	11.5958	25.118	22.5981	40.7694	42.7962	75.4113	77.157	127.072	126.884			704.64	8.8317	3.65267	7.07231	7.11753	16.034	13.5419	26.5003	24.4713	39.0825	40.0523	56.733	55.3433
705.64	5.34058	0.371384	5.60508	0.74224	7.11113	1.48191	6.70679	2.95274	5.3314	5.86733	17.6986	11.5944	25.1354	22.5954	40.7631	42.791	75.4315	77.1477	127.066	126.869			705.64	8.84732	3.64817	7.04643	7.10869	16.0318	13.5248	26.4586	24.4395	39.0813	39.9982	56.6675	55.2654
706.64	5.3584	0.371339	5.63496	0.742151	7.12266	1.48173	6.71606	2.95238	5.34028	5.86662	17.7085	11.593	25.1464	22.5927	40.7538	42.7859	75.4351	77.1384	127.063	126.853			706.64	8.84317	3.64367	7.06792	7.09986	16.0057	13.5078	26.4207	24.4078	39.0354	39.9442	56.6026	55.1876
707.64	5.38623	0.371295	5.64697	0.742061	7.13135	1.48155	6.73804	2.95203	5.35083	5.86592	17.717	11.5916	25.1575	22.59	40.7427	42.7807	75.4333	77.1291	127.046	126.838			707.64	8.83072	3.63919	7.08159	7.09104	15.974	13.4907	26.3895	24.3762	38.9834	39.8902	56.5408	55.11
708.64	5.37744	0.37125	5.65488	0.741972	7.1165	1.48137	6.76538	2.95167	5.33921	5.86521	17.7104	11.5902	25.1656	22.5872	40.7556	42.7756	75.4154	77.1198	127.051	126.823			708.64	8.81421	3.6347	7.07104	7.08224	15.9473	13.4737	26.3462	24.3446	38.9209	39.8364	56.4519	55.0325
709.64	5.36963	0.371205	5.66572	0.741882	7.10703	1.48119	6.76831	2.95132	5.34126	5.8645	17.6746	11.5888	25.1669	22.5845	40.7606	42.7704	75.4026	77.1105	127.051	126.807			709.64	8.77066	3.63023	7.04619	7.07344	15.9027	13.4567	26.3099	24.313	38.8151	39.7826	56.3423	54.9551
710.64	5.37939	0.37116	5.65532	0.741793	7.07998	1.48101	6.77856	2.95096	5.31181	5.8638	17.6258	11.5874	25.1552	22.5818	40.7473	42.7653	75.3685	77.1012	127.011	126.792			710.64	8.7603	3.62575	7.02133	7.06465	15.9025	13.4397	26.2822	24.2815	38.7541	39.7289	56.2831	54.8778
711.64	5.35181	0.371115	5.65039	0.741703	7.0813	1.48083	6.77979	2.9506	5.28833	5.86309	17.6005	11.586	25.1317	22.5791	40.7382	42.7601	75.3693	77.0919	126.99	126.777			711.64	8.76802	3.62129	6.9894	7.05588	15.8948	13.4228	26.2811	24.25	38.7223	39.6753	56.2413	54.8007
712.64	5.3584	0.371071	5.64238	0.741614	7.08169	1.48066	6.77026	2.95025	5.27226	5.86238	17.5983	11.5846	25.136	22.5763	40.7308	42.7549	75.3425	77.0826	126.952	126.761			712.64	8.77905	3.61683	6.9729	7.04711	15.8774	13.4058	26.2637	24.2186	38.6753	39.6218	56.1873	54.7236
713.64	5.33887	0.371026	5.64458	0.741524	7.06924	1.48048	6.76587	2.94989	5.26469	5.86167	17.5903	11.5832	25.1143	22.5736	40.7047	42.7498	75.3168	77.0733	126.933	126.746			713.64	8.78764	3.61237	6.99423	7.03836	15.872	13.3889	26.2219	24.1872	38.6422	39.5683	56.106	54.6468
714.64	5.3208	0.370981	5.62734	0.741435	7.08125	1.4803	6.74878	2.94954	5.23452	5.86097	17.5975	11.5818	25.0993	22.5709	40.6873	42.7446	75.3143	77.064	126.907	126.731			714.64	8.77896	3.60792	7.01811	7.02962	15.8714	13.372	26.2037	24.1558	38.5918	39.515	56.022	54.57
715.64	5.29834	0.370936	5.62207	0.741346	7.07861	1.48012	6.74438	2.94918	5.23755	5.86026	17.5994	11.5804	25.0959	22.5682	40.6719	42.7395	75.3079	77.0547	126.905	126.716			715.64	8.73775	3.60348	7.00502	7.02089	15.8592	13.3552	26.1878	24.1245	38.5365	39.4617	55.9157	54.4933
716.64	5.2915	0.370892	5.63227	0.741256	7.08115	1.47994	6.74927	2.94882	5.25922	5.85955	17.6128	11.579	25.082	22.5654	40.6669	42.7343	75.3101	77.0455	126.906	126.7			716.64	8.68042	3.59904	6.97876	7.01217	15.8257	13.3383	26.1428	24.0933	38.4897	39.4085	55.801	54.4168
717.64	5.30469	0.370847	5.6377	0.741167	7.10303	1.47976	6.77197	2.94847	5.25464	5.85885	17.6194	11.5776	25.0837	22.5627	40.6772	42.7292	75.325	77.0362	126.92	126.685			717.64	8.68623	3.59461	6.96254	7.00346	15.8162	13.3215	26.1336	24.062	38.4322	39.3553	55.7077	54.3404
718.64	5.3291	0.370802	5.64126	0.741077	7.12031	1.47958	6.76831	2.94811	5.26821	5.85814	17.6166	11.5762	25.0807	22.56	40.6648	42.724	75.3314	77.0269	126.916	126.67			718.64	8.67729	3.59018	6.92807	6.99476	15.8017	13.3047	26.0864	24.0309	38.4103	39.3023	55.6458	54.2642
719.64	5.35376	0.370758	5.67002	0.740988	7.13701	1.47941	6.78491	2.94776	5.31626	5.85743	17.6376	11.5748	25.0792	22.5573	40.6979	42.7189	75.351	77.0176	126.916	126.655			719.64	8.66333	3.58576	6.91821	6.98608	15.8003	13.2879	26.0542	23.9997	38.3662	39.2493	55.6111	54.188
720.64	5.38916	0.370713	5.68964	0.740899	7.14463	1.47923	6.81958	2.9474	5.33637	5.85673	17.6299	11.5735	25.0981	22.5546	40.7177	42.7137	75.3448	77.0083	126.92	126.639			720.64	8.69176	3.58134	6.91644	6.9774	15.8048	13.2712	26.0617	23.9686	38.326	39.1964	55.5898	54.112
721.64	5.39941	0.370668	5.71635	0.740809	7.17568	1.47905	6.81958	2.94705	5.34648	5.85602	17.6495	11.5721	25.1061	22.5518	40.718	42.7086	75.3577	76.999	126.912	126.624			721.64	8.74034	3.57693	6.92719	6.96874	15.8031	13.2544	26.0536	23.9376	38.2659	39.1436	55.56	54.0361
722.64	5.41235	0.370623	5.73281	0.74072	7.19136	1.47887	6.82739	2.94669	5.35659	5.85532	17.6682	11.5707	25.1299	22.5491	40.7275	42.7034	75.3635	76.9897	126.903	126.609			722.64	8.76842	3.57253	6.92377	6.96008	15.7982	13.2377	26.0487	23.9066	38.241	39.0909	55.5141	53.9603
723.64	5.40723	0.370579	5.74687	0.740631	7.20156	1.47869	6.81104	2.94634	5.38042	5.85461	17.6765	11.5693	25.1185	22.5464	40.7328	42.6983	75.362	76.9804	126.889	126.593			723.64	8.75903	3.56813	6.89233	6.95144	15.7781	13.221	25.999	23.8756	38.1924	39.0382	55.4319	53.8847
724.64	5.42725	0.370534	5.76709	0.740541	7.21143	1.47851	6.82935	2.94598	5.37427	5.8539	17.677	11.5679	25.1262	22.5437	40.7344	42.6931	75.3611	76.9712	126.871	126.578			724.64	8.74185	3.56373	6.90141	6.94281	15.7581	13.2043	25.9793	23.8447	38.1445	38.9856	55.3262	53.8091
725.64	5.42676	0.370489	5.75694	0.740452	7.19048	1.47834	6.82739	2.94563	5.35288	5.8532	17.6708	11.5665	25.1324	22.541	40.7143	42.688	75.3349	76.9619	126.835	126.563			725.64	8.73666	3.55934	6.88618	6.93419	15.7519	13.1877	25.9643	23.8138	38.1297	38.9331	55.2465	53.7337
726.64	5.40869	0.370445	5.75879	0.740363	7.17236	1.47816	6.79956	2.94527	5.35132	5.85249	17.6687	11.5651	25.1272	22.5382	40.6982	42.6828	75.3396	76.9526	126.828	126.548			726.64	8.71411	3.55496	6.88062	6.92558	15.7319	13.1711	25.938	23.783	38.0752	38.8807	55.1702	53.6584
727.64	5.39893	0.3704	5.76777	0.740274	7.18174	1.47798	6.80444	2.94492	5.36372	5.85179	17.6685	11.5637	25.1191	22.5355	40.6879	42.6777	75.3345	76.9433	126.798	126.532			727.64	8.70064	3.55058	6.88783	6.91698	15.7347	13.1545	25.9212	23.7522	38.0509	38.8284	55.1027	53.5832
728.64	5.40869	0.370355	5.76533	0.740184	7.17588	1.4778	6.81616	2.94456	5.35639	5.85108	17.6602	11.5623	25.1264	22.5328	40.6615	42.6725	75.316	76.934	126.774	126.517			728.64	8.66089	3.54621	6.88062	6.90839	15.7324	13.1379	25.8911	23.7214	37.9912	38.7761	55.0134	53.5082
729.64	5.39282	0.370311	5.76025	0.740095	7.18359	1.47762	6.82422	2.94421	5.34155	5.85037	17.6658	11.5609	25.1272	22.5301	40.6372	42.6674	75.3035	76.9248	126.758	126.502			729.64	8.64224	3.54184	6.86186	6.89981	15.7223	13.1213	25.8797	23.6907	37.9599	38.7239	54.9541	53.4333
730.64	5.37939	0.370266	5.76064	0.740006	7.18404	1.47745	6.83374	2.94385	5.31362	5.84967	17.6512	11.5595	25.1159	22.5274	40.6263	42.6622	75.2796	76.9155	126.735	126.487			730.64	8.62857	3.53748	6.83794	6.89125	15.7308	13.1048	25.8568	23.6601	37.9394	38.6718	54.9107	53.3584
731.64	5.36035	0.370221	5.75244	0.739916	7.20044	1.47727	6.82422	2.9435	5.30396	5.84896	17.6497	11.5581	25.0818	22.5247	40.6099	42.6571	75.2566	76.9062	126.719	126.471			731.64	8.62534	3.53312	6.82881	6.88269	15.7011	13.0883	25.8534	23.6294	37.9075	38.6198	54.862	53.2838
732.64	5.35693	0.370177	5.73926	0.739827	7.20166	1.47709	6.83716	2.94314	5.29419	5.84826	17.6313	11.5567	25.0681	22.5219	40.6064	42.6519	75.2434	76.8969	126.709	126.456			732.64	8.59917	3.52877	6.80795	6.87415	15.6743	13.0718	25.8066	23.5989	37.8625	38.5678	54.8016	53.2092
733.64	5.36304	0.370132	5.72988	0.739738	7.19307	1.47691	6.83569	2.94279	5.29458	5.84755	17.6478	11.5553	25.0851	22.5192	40.6072	42.6468	75.2254	76.8877	126.71	126.441			733.64	8.60063	3.52443	6.80161	6.86561	15.6757	13.0553	25.8002	23.5683	37.8224	38.5159	54.745	53.1347
734.64	5.37842	0.370087	5.7373	0.739649	7.20557	1.47673	6.85718	2.94243	5.31323	5.84685	17.676	11.5539	25.0845	22.5165	40.6206	42.6417	75.2666	76.8784	126.728	126.426			734.64	8.59038	3.52009	6.82211	6.85709	15.685	13.0388	25.7817	23.5378	37.7897	38.4641	54.6771	53.0604
735.64	5.40576	0.370043	5.75576	0.73956	7.22236	1.47655	6.8894	2.94208	5.33999	5.84614	17.6991	11.5525	25.1168	22.5138	40.616	42.6365	75.2635	76.8691	126.738	126.41			735.64	8.59492	3.51575	6.85121	6.84858	15.6951	13.0224	25.7791	23.5074	37.7608	38.4124	54.6408	52.9862
736.64	5.41895	0.369998	5.74775	0.73947	7.21836	1.47638	6.90942	2.94172	5.32905	5.84544	17.7012	11.5511	25.1166	22.5111	40.6112	42.6314	75.2544	76.8598	126.716	126.395			736.64	8.59615	3.51142	6.86732	6.84007	15.6744	13.006	25.7666	23.477	37.7206	38.3607	54.5685	52.9121
737.64	5.4209	0.369954	5.7459	0.739381	7.21963	1.4762	6.91138	2.94137	5.33989	5.84473	17.7336	11.5497	25.1187	22.5084	40.5877	42.6262	75.2539	76.8506	126.688	126.38			737.64	8.61186	3.5071	6.88803	6.83158	15.6411	12.9896	25.7182	23.4466	37.6554	38.3092	54.4994	52.8381
738.64	5.43652	0.369909	5.75654	0.739292	7.23252	1.47602	6.927	2.94101	5.33442	5.84403	17.7635	11.5484	25.1142	22.5057	40.5878	42.6211	75.2418	76.8413	126.687	126.365			738.64	8.61685	3.50278	6.84624	6.8231	15.6302	12.9732	25.7237	23.4163	37.623	38.2577	54.4463	52.7643
739.64	5.42993	0.369864	5.74912	0.739203	7.22783	1.47584	6.9187	2.94066	5.32163	5.84332	17.7504	11.547	25.1041	22.5029	40.5771	42.6159	75.2172	76.832	126.666	126.349			739.64	8.60796	3.49847	6.81186	6.81463	15.5957	12.9569	25.684	23.386	37.5812	38.2062	54.3744	52.6905
740.64	5.42188	0.36982	5.75996	0.739114	7.22422	1.47566	6.87964	2.9403	5.31782	5.84262	17.7408	11.5456	25.1074	22.5002	40.5717	42.6108	75.2154	76.8228	126.651	126.334			740.64	8.61079	3.49416	6.79018	6.80617	15.5745	12.9405	25.66	23.3557	37.5426	38.1549	54.3297	52.6169
741.64	5.43994	0.369775	5.76611	0.739025	7.2251	1.47549	6.86987	2.93995	5.32886	5.84191	17.7385	11.5442	25.1184	22.4975	40.5471	42.6057	75.2048	76.8135	126.633	126.319			741.64	8.59184	3.48986	6.79037	6.79772	15.5859	12.9242	25.6645	23.3255	37.5036	38.1036	54.2542	52.5434
742.64	5.44824	0.369731	5.78925	0.738936	7.22422	1.47531	6.84839	2.93959	5.32758	5.84121	17.7486	11.5428	25.1274	22.4948	40.5487	42.6005	75.2042	76.8043	126.63	126.304			742.64	8.58043	3.48556	6.83295	6.78929	15.5956	12.9079	25.6615	23.2953	37.4529	38.0524	54.1957	52.47
743.64	5.45117	0.369686	5.80205	0.738846	7.21523	1.47513	6.83862	2.93924	5.32768	5.8405	17.7419	11.5414	25.1375	22.4921	40.5296	42.5954	75.2021	76.795	126.614	126.288			743.64	8.61723	3.48127	6.85873	6.78086	15.6103	12.8917	25.6679	23.2652	37.4215	38.0013	54.1302	52.3967
744.64	5.42041	0.369641	5.80312	0.738757	7.20332	1.47495	6.83716	2.93888	5.30874	5.8398	17.7398	11.54	25.1381	22.4894	40.5108	42.5903	75.1754	76.7857	126.586	126.273			744.64	8.61246	3.47698	6.85356	6.77244	15.6078	12.8754	25.6312	23.2351	37.3996	37.9503	54.0713	52.3236
745.64	5.40918	0.369597	5.79375	0.738668	7.20547	1.47477	6.82739	2.93853	5.29643	5.8391	17.7502	11.5386	25.136	22.4867	40.472	42.5851	75.1252	76.7765	126.564	126.258			745.64	8.62065	3.4727	6.86069	6.76404	15.5952	12.8592	25.581	23.2051	37.3517	37.8993	54.0409	52.2506
746.64	5.39941	0.369552	5.77607	0.738579	7.1876	1.4746	6.82788	2.93818	5.27876	5.83839	17.7398	11.5372	25.1337	22.484	40.4406	42.58	75.0772	76.7672	126.53	126.243			746.64	8.62895	3.46842	6.84897	6.75564	15.5825	12.843	25.5488	23.1751	37.3117	37.8484	53.9779	52.1776
747.64	5.37158	0.369508	5.77012	0.73849	7.17314	1.47442	6.80005	2.93782	5.26475	5.83769	17.7191	11.5358	25.1002	22.4812	40.4272	42.5749	75.0521	76.758	126.494	126.228			747.64	8.60727	3.46415	6.84029	6.74726	15.5575	12.8268	25.5336	23.1451	37.2596	37.7976	53.9223	52.1048
748.64	5.36523	0.369463	5.75537	0.738401	7.18311	1.47424	6.78687	2.93747	5.24829	5.83698	17.6887	11.5344	25.075	22.4785	40.4214	42.5697	75.0447	76.7487	126.465	126.212			748.64	8.58141	3.45989	6.8056	6.73888	15.539	12.8107	25.5145	23.1152	37.2327	37.7468	53.8815	52.0322
749.64	5.35547	0.369419	5.73794	0.738312	7.20869	1.47406	6.74731	2.93711	5.24062	5.83628	17.6855	11.533	25.0457	22.4758	40.3957	42.5646	75.0327	76.7394	126.428	126.197			749.64	8.57256	3.45563	6.78696	6.73052	15.5186	12.7945	25.493	23.0853	37.2097	37.6962	53.8104	51.9596
750.64	5.34399	0.369374	5.73125	0.738223	7.23159	1.47389	6.75586	2.93676	5.22563	5.83558	17.6763	11.5317	25.0431	22.4731	40.3867	42.5595	75.022	76.7302	126.399	126.182			750.64	8.55191	3.45137	6.783	6.72217	15.5095	12.7784	25.4641	23.0555	37.1441	37.6456	53.7342	51.8871
751.64	5.35181	0.36933	5.73203	0.738134	7.23418	1.47371	6.75708	2.9364	5.22642	5.83487	17.6679	11.5303	25.0465	22.4704	40.3881	42.5543	75.0136	76.7209	126.371	126.167			751.64	8.54732	3.44712	6.77016	6.71382	15.5154	12.7623	25.4393	23.0257	37.1095	37.5951	53.6579	51.8148
752.64	5.36475	0.369285	5.74287	0.738045	7.22471	1.47353	6.74731	2.93605	5.21723	5.83417	17.6685	11.5289	25.038	22.4677	40.3803	42.5492	74.9942	76.7117	126.362	126.151			752.64	8.53833	3.44288	6.76978	6.70549	15.5234	12.7463	25.4092	22.9959	37.0713	37.5446	53.5869	51.7426
753.64	5.36865	0.36924	5.73926	0.737956	7.22314	1.47335	6.75708	2.9357	5.21558	5.83347	17.6755	11.5275	25.0491	22.465	40.3843	42.5441	74.9817	76.7024	126.34	126.136			753.64	8.50786	3.43864	6.75912	6.69717	15.5043	12.7302	25.4003	22.9662	37.0294	37.4942	53.5287	51.6705
754.64	5.37646	0.369196	5.76069	0.737867	7.2208	1.47317	6.77661	2.93534	5.23042	5.83276	17.7037	11.5261	25.0581	22.4623	40.3822	42.5389	74.9739	76.6932	126.344	126.121			754.64	8.50826	3.43441	6.7477	6.68886	15.4717	12.7142	25.3792	22.9366	37.003	37.4439	53.4606	51.5985
755.64	5.39893	0.369151	5.75845	0.737778	7.1916	1.473	6.81567	2.93499	5.225	5.83206	17.7226	11.5247	25.0652	22.4596	40.3854	42.5338	74.959	76.6839	126.339	126.106			755.64	8.50255	3.43018	6.73676	6.68056	15.458	12.6982	25.3638	22.9069	36.985	37.3937	53.3959	51.5266
756.64	5.39282	0.369107	5.75088	0.737689	7.16743	1.47282	6.81934	2.93463	5.2355	5.83136	17.7292	11.5233	25.0293	22.4569	40.3879	42.5287	74.9558	76.6747	126.341	126.091			756.64	8.50806	3.42595	6.75	6.67227	15.4537	12.6822	25.3688	22.8773	36.9584	37.3436	53.3223	51.4548
757.64	5.38135	0.369062	5.76377	0.7376	7.16093	1.47264	6.81958	2.93428	5.24839	5.83065	17.7367	11.5219	25.0089	22.4541	40.3918	42.5235	74.9628	76.6654	126.337	126.075			757.64	8.49643	3.42174	6.76216	6.66399	15.4594	12.6662	25.3632	22.8478	36.9173	37.2935	53.2348	51.3832
758.64	5.40576	0.369018	5.75694	0.737511	7.1497	1.47246	6.85522	2.93393	5.23374	5.82995	17.7211	11.5205	24.9947	22.4514	40.3811	42.5184	74.9657	76.6562	126.307	126.06			758.64	8.49625	3.41752	6.74858	6.65572	15.4447	12.6502	25.3358	22.8183	36.8413	37.2435	53.1443	51.3116
759.64	5.39258	0.368973	5.75322	0.737422	7.12588	1.47229	6.85864	2.93357	5.21977	5.82925	17.7106	11.5191	24.9578	22.4487	40.389	42.5133	74.9455	76.6469	126.275	126.045			759.64	8.48491	3.41332	6.77524	6.64746	15.434	12.6343	25.2788	22.7888	36.799	37.1936	53.0877	51.2402
760.64	5.37988	0.368929	5.76274	0.737333	7.11758	1.47211	6.85034	2.93322	5.2166	5.82854	17.7059	11.5178	24.9565	22.446	40.3811	42.5082	74.9649	76.6377	126.263	126.03			760.64	8.48033	3.40911	6.76801	6.63921	15.3883	12.6184	25.2304	22.7594	36.7894	37.1437	53.0327	51.1689
761.64	5.39282	0.368884	5.76797	0.737244	7.11274	1.47193	6.87305	2.93286	5.23159	5.82784	17.7077	11.5164	24.9727	22.4433	40.3927	42.503	74.9714	76.6285	126.265	126.015			761.64	8.50586	3.40492	6.75269	6.63098	15.351	12.6025	25.2079	22.73	36.7609	37.0939	52.9753	51.0977
762.64	5.40771	0.36884	5.77363	0.737155	7.10557	1.47175	6.8894	2.93251	5.20942	5.82714	17.7173	11.515	24.976	22.4406	40.3803	42.4979	74.9747	76.6192	126.262	125.999			762.64	8.48369	3.40073	6.76474	6.62275	15.2912	12.5867	25.194	22.7006	36.7065	37.0442	52.9268	51.0266
763.64	5.39795	0.368795	5.77002	0.737067	7.13013	1.47158	6.87964	2.93216	5.22266	5.82643	17.7161	11.5136	24.967	22.4379	40.3647	42.4928	74.9622	76.61	126.258	125.984			763.64	8.49918	3.39654	6.76933	6.61453	15.2746	12.5708	25.1931	22.6713	36.6842	36.9946	52.8924	50.9556
764.64	5.3877	0.368751	5.78779	0.736978	7.14121	1.4714	6.86987	2.9318	5.22358	5.82573	17.7261	11.5122	24.9755	22.4352	40.3644	42.4877	74.9537	76.6007	126.251	125.969			764.64	8.48979	3.39236	6.76645	6.60632	15.2719	12.555	25.1809	22.642	36.6337	36.945	52.8324	50.8848
765.64	5.39746	0.368706	5.79014	0.736889	7.15361	1.47122	6.86694	2.93145	5.2147	5.82503	17.7191	11.5108	24.9757	22.4325	40.3588	42.4825	74.9354	76.5915	126.24	125.954			765.64	8.46635	3.38818	6.7562	6.59813	15.2575	12.5392	25.1567	22.6128	36.5834	36.8956	52.765	50.814
766.64	5.40088	0.368662	5.79072	0.7368	7.16221	1.47104	6.85864	2.9311	5.21528	5.82433	17.7095	11.5094	24.9882	22.4298	40.3676	42.4774	74.9197	76.5823	126.231	125.939			766.64	8.46684	3.38401	6.7308	6.58994	15.2524	12.5234	25.1381	22.5836	36.5504	36.8461	52.6825	50.7434
767.64	5.41895	0.368618	5.77891	0.736711	7.18095	1.47087	6.85864	2.93074	5.223	5.82362	17.7147	11.508	24.9801	22.4271	40.3486	42.4723	74.9052	76.573	126.222	125.923			767.64	8.45201	3.37984	6.73041	6.58177	15.2479	12.5076	25.1322	22.5545	36.5218	36.7968	52.6147	50.6729
768.64	5.40869	0.368573	5.76777	0.736622	7.20005	1.47069	6.84692	2.93039	5.22309	5.82292	17.7178	11.5066	24.9868	22.4244	40.3461	42.4672	74.8968	76.5638	126.194	125.908			768.64	8.45152	3.37568	6.74066	6.5736	15.246	12.4919	25.0814	22.5253	36.4715	36.7475	52.5463	50.6025
769.64	5.42041	0.368529	5.7624	0.736533	7.2208	1.47051	6.84692	2.93004	5.22431	5.82222	17.7364	11.5053	24.9799	22.4217	40.3549	42.462	74.8946	76.5546	126.196	125.893			769.64	8.45889	3.37153	6.72612	6.56545	15.2715	12.4762	25.0459	22.4963	36.4124	36.6983	52.4996	50.5322
770.64	5.43848	0.368484	5.75498	0.736445	7.23613	1.47034	6.85864	2.92968	5.22153	5.82152	17.7299	11.5039	24.9972	22.419	40.3618	42.4569	74.8893	76.5453	126.204	125.878			770.64	8.46431	3.36738	6.72304	6.5573	15.2697	12.4605	25.0036	22.4672	36.3752	36.6492	52.4374	50.462
771.64	5.44189	0.36844	5.73486	0.736356	7.22656	1.47016	6.86011	2.92933	5.22974	5.82082	17.7205	11.5025	24.9988	22.4163	40.3428	42.4518	74.8567	76.5361	126.186	125.863			771.64	8.48131	3.36323	6.7265	6.54917	15.2846	12.4448	24.9872	22.4382	36.3445	36.6002	52.3935	50.3919
772.64	5.43994	0.368395	5.71845	0.736267	7.2086	1.46998	6.86011	2.92898	5.22456	5.82011	17.7212	11.5011	24.978	22.4136	40.3358	42.4467	74.8287	76.5269	126.159	125.848			772.64	8.47427	3.35909	6.70757	6.54104	15.245	12.4291	24.9496	22.4093	36.3173	36.5512	52.3204	50.3219
773.64	5.43018	0.368351	5.70673	0.736178	7.19883	1.4698	6.83398	2.92862	5.20258	5.81941	17.7125	11.4997	24.9677	22.4109	40.3246	42.4416	74.8082	76.5176	126.145	125.832			773.64	8.45737	3.35496	6.70357	6.53293	15.2011	12.4135	24.9042	22.3804	36.2508	36.5023	52.2382	50.2521
774.64	5.44189	0.368306	5.71494	0.736089	7.19463	1.46963	6.81274	2.92827	5.19956	5.81871	17.7094	11.4983	24.9791	22.4082	40.3242	42.4364	74.8036	76.5084	126.15	125.817			774.64	8.45004	3.35083	6.7065	6.52482	15.1718	12.3978	24.8749	22.3515	36.1912	36.4534	52.1792	50.1823
775.64	5.42725	0.368262	5.73051	0.736001	7.16494	1.46945	6.7981	2.92792	5.18755	5.81801	17.7097	11.4969	24.9759	22.4055	40.3141	42.4313	74.7741	76.4992	126.132	125.802			775.64	8.42827	3.3467	6.70004	6.51673	15.1562	12.3822	24.8579	22.3227	36.1418	36.4047	52.1107	50.1127
776.64	5.41748	0.368218	5.73867	0.735912	7.15645	1.46927	6.81616	2.92756	5.17104	5.81731	17.6988	11.4956	24.9672	22.4028	40.2852	42.4262	74.7616	76.49	126.113	125.787			776.64	8.40356	3.34258	6.71362	6.50865	15.1475	12.3667	24.8604	22.2939	36.1301	36.356	52.0359	50.0431
777.64	5.40771	0.368173	5.75678	0.735823	7.16416	1.46909	6.80005	2.92721	5.14643	5.81661	17.7085	11.4942	24.9575	22.4	40.2895	42.4211	74.7808	76.4807	126.111	125.772			777.64	8.38472	3.33847	6.72621	6.50057	15.1707	12.3511	24.8538	22.2651	36.1036	36.3073	51.9977	49.9737
778.64	5.40771	0.368129	5.783	0.735734	7.18056	1.46892	6.80786	2.92686	5.15337	5.8159	17.7175	11.4928	24.9583	22.3973	40.2855	42.416	74.81	76.4715	126.136	125.757			778.64	8.36723	3.33436	6.72592	6.49251	15.1728	12.3356	24.861	22.2364	36.0705	36.2588	51.9369	49.9044
779.64	5.41748	0.368084	5.8125	0.735646	7.20996	1.46874	6.83447	2.92651	5.15015	5.8152	17.7515	11.4914	24.9717	22.3946	40.2837	42.4109	74.8293	76.4623	126.128	125.741			779.64	8.34264	3.33026	6.71283	6.48446	15.1566	12.32	24.8217	22.2077	36.0037	36.2103	51.8847	49.8352
780.64	5.42676	0.36804	5.82685	0.735557	7.24229	1.46856	6.85376	2.92615	5.15327	5.8145	17.754	11.49	24.9672	22.3919	40.2943	42.4057	74.8316	76.4531	126.11	125.726			780.64	8.33432	3.32616	6.70943	6.47642	15.1493	12.3045	24.81	22.1791	35.9588	36.1619	51.8325	49.7661
781.64	5.44824	0.367996	5.82188	0.735468	7.24907	1.46839	6.85864	2.9258	5.15659	5.8138	17.7499	11.4886	24.9586	22.3892	40.3083	42.4006	74.8261	76.4439	126.105	125.711			781.64	8.30777	3.32206	6.67241	6.46838	15.1009	12.2891	24.7826	22.1505	35.9096	36.1136	51.774	49.6971
782.64	5.45996	0.367951	5.83652	0.73538	7.26299	1.46821	6.84888	2.92545	5.17271	5.8131	17.7377	11.4872	24.9688	22.3865	40.3066	42.3955	74.8139	76.4346	126.072	125.696			782.64	8.27505	3.31797	6.6685	6.46036	15.0518	12.2736	24.7513	22.1219	35.8505	36.0653	51.7212	49.6283
783.64	5.46631	0.367907	5.83588	0.735291	7.27158	1.46803	6.86353	2.92509	5.17719	5.8124	17.7447	11.4859	24.9584	22.3838	40.3207	42.3904	74.8028	76.4254	126.057	125.681			783.64	8.24976	3.31389	6.68042	6.45235	15.0361	12.2582	24.7407	22.0934	35.7949	36.0171	51.6531	49.5595
784.64	5.47754	0.367863	5.83506	0.735202	7.26543	1.46785	6.88794	2.92474	5.18589	5.8117	17.7284	11.4845	24.9762	22.3811	40.331	42.3853	74.7851	76.4162	126.043	125.666			784.64	8.25317	3.30981	6.68384	6.44435	15.0198	12.2427	24.7341	22.0649	35.7805	35.969	51.6057	49.4908
785.64	5.46973	0.367818	5.80996	0.735114	7.23799	1.46768	6.8894	2.92439	5.15298	5.811	17.713	11.4831	24.9667	22.3784	40.3047	42.3802	74.7564	76.407	126.008	125.65			785.64	8.25171	3.30574	6.67603	6.43635	15.021	12.2273	24.7354	22.0365	35.7615	35.9209	51.5574	49.4223
786.64	5.43018	0.367774	5.7937	0.735025	7.22046	1.4675	6.8894	2.92404	5.13818	5.8103	17.6945	11.4817	24.9576	22.3758	40.2697	42.3751	74.7301	76.3978	125.99	125.635			786.64	8.27623	3.30167	6.66791	6.42837	15.0424	12.212	24.7484	22.0081	35.7667	35.8729	51.4921	49.3538
787.64	5.41089	0.36773	5.77715	0.734936	7.2145	1.46732	6.86182	2.92368	5.10991	5.80959	17.7095	11.4803	24.9411	22.3731	40.2412	42.37	74.7237	76.3886	125.983	125.62			787.64	8.28842	3.2976	6.65376	6.4204	15.0429	12.1966	24.726	21.9797	35.7569	35.825	51.4375	49.2855
788.64	5.40723	0.367685	5.75727	0.734848	7.21348	1.46715	6.85864	2.92333	5.08369	5.80889	17.7188	11.4789	24.937	22.3704	40.2216	42.3649	74.7134	76.3794	125.962	125.605			788.64	8.27104	3.29355	6.63803	6.41244	15.0322	12.1813	24.707	21.9514	35.6977	35.7772	51.3966	49.2173
789.64	5.41895	0.367641	5.73936	0.734759	7.20683	1.46697	6.82104	2.92298	5.05601	5.80819	17.7245	11.4775	24.9278	22.3677	40.2065	42.3597	74.7157	76.3701	125.975	125.59			789.64	8.27925	3.28949	6.64369	6.40448	15.0027	12.1659	24.678	21.9231	35.6659	35.7294	51.3273	49.1492
790.64	5.42041	0.367596	5.74268	0.73467	7.20508	1.46679	6.78979	2.92263	5.04883	5.80749	17.7507	11.4762	24.9119	22.365	40.2095	42.3546	74.7336	76.3609	125.98	125.575			790.64	8.27242	3.28544	6.6161	6.39654	14.9488	12.1506	24.6421	21.8948	35.6229	35.6817	51.2555	49.0812
791.64	5.43164	0.367552	5.74101	0.734582	7.21328	1.46662	6.78784	2.92227	5.03764	5.80679	17.7605	11.4748	24.9197	22.3623	40.2079	42.3495	74.7434	76.3517	125.972	125.56			791.64	8.2791	3.2814	6.60312	6.38861	14.9442	12.1354	24.6375	21.8666	35.6023	35.634	51.182	49.0132
792.64	5.44824	0.367508	5.74541	0.734493	7.21963	1.46644	6.78003	2.92192	5.03398	5.80609	17.7795	11.4734	24.9275	22.3596	40.2249	42.3444	74.7507	76.3425	125.968	125.544			792.64	8.25845	3.27736	6.60942	6.38069	14.9509	12.1201	24.6242	21.8384	35.5885	35.5865	51.1277	48.9454
793.64	5.45996	0.367464	5.73975	0.734405	7.22998	1.46626	6.77856	2.92157	5.03296	5.80539	17.7673	11.472	24.9563	22.3569	40.2275	42.3393	74.7434	76.3333	125.953	125.529			793.64	8.23453	3.27333	6.60405	6.37278	14.9569	12.1049	24.5926	21.8103	35.559	35.539	51.0948	48.8778
794.64	5.44824	0.367419	5.73252	0.734316	7.23418	1.46609	6.76685	2.92122	5.03062	5.80469	17.7499	11.4706	24.9635	22.3542	40.2263	42.3342	74.744	76.3241	125.924	125.514			794.64	8.18575	3.2693	6.61635	6.36487	14.9516	12.0896	24.5727	21.7822	35.5259	35.4915	51.0495	48.8102
795.64	5.42871	0.367375	5.70527	0.734228	7.22471	1.46591	6.7688	2.92086	5.02973	5.80399	17.7305	11.4692	24.9648	22.3515	40.2123	42.3291	74.7261	76.3149	125.884	125.499			795.64	8.16167	3.26528	6.60361	6.35698	14.9315	12.0744	24.5626	21.7541	35.4859	35.4442	51.006	48.7427
796.64	5.41748	0.367331	5.68018	0.734139	7.20752	1.46573	6.7688	2.92051	5.00464	5.80329	17.7122	11.4679	24.9619	22.3488	40.2026	42.324	74.6965	76.3057	125.864	125.484			796.64	8.15825	3.26126	6.61118	6.3491	14.9272	12.0592	24.5224	21.7261	35.4303	35.3969	50.9544	48.6753
797.64	5.39795	0.367286	5.68232	0.73405	7.20518	1.46556	6.77515	2.92016	4.99067	5.80259	17.6915	11.4665	24.9448	22.3461	40.1601	42.3189	74.6675	76.2965	125.844	125.469			797.64	8.16289	3.25724	6.6058	6.34123	14.8995	12.0441	24.5013	21.6981	35.3782	35.3497	50.8871	48.608
798.64	5.38818	0.367242	5.67588	0.733962	7.21684	1.46538	6.79663	2.91981	4.99204	5.80189	17.706	11.4651	24.9503	22.3434	40.1616	42.3138	74.6889	76.2873	125.836	125.454			798.64	8.14127	3.25324	6.60747	6.33336	14.8972	12.0289	24.4612	21.6702	35.315	35.3025	50.8118	48.5409
799.64	5.42065	0.367198	5.67676	0.733873	7.21631	1.4652	6.82397	2.91945	4.99487	5.80119	17.7034	11.4637	24.9724	22.3407	40.1714	42.3087	74.658	76.2781	125.806	125.438			799.64	8.14839	3.24923	6.61293	6.32551	14.8934	12.0138	24.4349	21.6423	35.2623	35.2554	50.7374	48.4738
800.64	5.41699	0.367153	5.67314	0.733785	7.20742	1.46502	6.82886	2.9191	4.98149	5.80049	17.6994	11.4623	24.9598	22.338	40.1537	42.3036	74.6467	76.2689	125.794	125.423			800.64	8.15616	3.24523	6.59135	6.31767	14.8813	11.9987	24.4304	21.6144	35.2415	35.2084	50.6573	48.4069
801.64	5.4292	0.367109	5.6665	0.733696	7.2041	1.46485	6.81763	2.91875	4.97778	5.79979	17.7078	11.4609	24.9597	22.3353	40.1509	42.2985	74.635	76.2597	125.774	125.408			801.64	8.14253	3.24124	6.57851	6.30984	14.8747	11.9836	24.4196	21.5866	35.2151	35.1615	50.5932	48.34
802.64	5.42871	0.367065	5.67085	0.733608	7.20371	1.46467	6.79956	2.9184	4.9809	5.79909	17.6929	11.4596	24.9682	22.3326	40.1518	42.2934	74.6282	76.2505	125.739	125.393			802.64	8.13872	3.23725	6.57602	6.30201	14.8608	11.9686	24.4052	21.5588	35.1813	35.1146	50.5404	48.2733
803.64	5.4353	0.367021	5.65723	0.733519	7.18457	1.4645	6.7688	2.91805	4.97388	5.7984	17.6614	11.4582	24.9573	22.3299	40.124	42.2883	74.5969	76.2413	125.71	125.378			803.64	8.1274	3.23327	6.55385	6.2942	14.856	11.9535	24.4104	21.531	35.13	35.0678	50.4762	48.2066
804.64	5.44678	0.366976	5.65009	0.733431	7.18369	1.46432	6.74731	2.91769	4.97358	5.7977	17.6756	11.4568	24.9445	22.3272	40.0995	42.2832	74.5962	76.2321	125.7	125.363			804.64	8.09604	3.22929	6.54097	6.2864	14.8356	11.9385	24.372	21.5033	35.0682	35.021	50.4023	48.1401
805.64	5.45801	0.366932	5.65205	0.733343	7.19199	1.46414	6.73901	2.91734	4.97358	5.797	17.6951	11.4554	24.9658	22.3245	40.0902	42.2781	74.5962	76.2229	125.681	125.348			805.64	8.08287	3.22531	6.52948	6.2786	14.8151	11.9235	24.3222	21.4756	35.0233	34.9744	50.3354	48.0736
806.64	5.45654	0.366888	5.64561	0.733254	7.18535	1.46397	6.75903	2.91699	4.99815	5.7963	17.7025	11.454	24.9552	22.3218	40.0825	42.273	74.5795	76.2137	125.664	125.333			806.64	8.0985	3.22135	6.51605	6.27082	14.8036	11.9085	24.3007	21.448	35.0018	34.9278	50.2695	48.0073
807.64	5.46973	0.366844	5.65195	0.733166	7.2039	1.46379	6.7522	2.91664	4.99448	5.7956	17.7069	11.4527	24.9493	22.3192	40.0776	42.2679	74.5573	76.2045	125.649	125.317			807.64	8.11484	3.21738	6.49214	6.26305	14.7995	11.8935	24.2865	21.4204	34.9822	34.8812	50.2343	47.9411
808.64	5.45996	0.366799	5.64223	0.733077	7.21016	1.46361	6.78687	2.91629	4.975	5.7949	17.7016	11.4513	24.9446	22.3165	40.0749	42.2628	74.5586	76.1953	125.635	125.302			808.64	8.11772	3.21342	6.46811	6.25528	14.8017	11.8786	24.2612	21.3928	34.9411	34.8347	50.1893	47.875
809.64	5.43384	0.366755	5.66323	0.732989	7.18941	1.46344	6.7915	2.91594	4.96157	5.7942	17.7209	11.4499	24.9385	22.3138	40.0741	42.2577	74.55	76.1862	125.612	125.287			809.64	8.11714	3.20947	6.46449	6.24753	14.8299	11.8637	24.2303	21.3653	34.881	34.7883	50.1461	47.8089
810.64	5.40283	0.366711	5.66299	0.7329	7.19307	1.46326	6.79175	2.91558	4.95815	5.7935	17.6998	11.4485	24.9101	22.3111	40.0518	42.2526	74.5255	76.177	125.613	125.272			810.64	8.12846	3.20552	6.47397	6.23978	14.8247	11.8487	24.1992	21.3378	34.8288	34.742	50.0902	47.743
811.64	5.38574	0.366667	5.66728	0.732812	7.18252	1.46308	6.76831	2.91523	4.96904	5.7928	17.715	11.4471	24.8968	22.3084	40.0545	42.2475	74.5227	76.1678	125.609	125.257			811.64	8.16211	3.20157	6.49243	6.23205	14.8262	11.8339	24.1812	21.3103	34.7769	34.6957	50.0452	47.6772
812.64	5.396	0.366622	5.68056	0.732724	7.18233	1.46291	6.76538	2.91488	4.96548	5.79211	17.7154	11.4457	24.8832	22.3057	40.0484	42.2424	74.5235	76.1586	125.6	125.242			812.64	8.19926	3.19763	6.51889	6.22432	14.8559	11.819	24.1811	21.2829	34.7892	34.6495	50.0274	47.6115
813.64	5.3877	0.366578	5.69131	0.732635	7.17403	1.46273	6.78491	2.91453	4.98794	5.79141	17.7401	11.4444	24.8844	22.303	40.0516	42.2373	74.514	76.1494	125.602	125.227			813.64	8.19498	3.1937	6.51225	6.21661	14.8509	11.8041	24.1668	21.2555	34.7626	34.6034	49.9649	47.5459
814.64	5.38818	0.366534	5.70097	0.732547	7.19473	1.46255	6.78003	2.91418	4.99638	5.79071	17.759	11.443	24.8865	22.3003	40.0428	42.2322	74.4934	76.1402	125.595	125.212			814.64	8.16792	3.18977	6.48549	6.2089	14.8333	11.7893	24.1277	21.2282	34.7018	34.5573	49.8795	47.4804
815.64	5.38867	0.36649	5.69072	0.732459	7.18887	1.46238	6.78052	2.91383	5.002	5.79001	17.7441	11.4416	24.896	22.2976	40.0187	42.2271	74.4738	76.131	125.585	125.197			815.64	8.14731	3.18585	6.47261	6.20121	14.8222	11.7745	24.1068	21.2009	34.6521	34.5113	49.8193	47.415
816.64	5.38647	0.366446	5.68486	0.73237	7.19765	1.4622	6.76196	2.91348	5.00102	5.78931	17.7619	11.4402	24.8797	22.2949	39.994	42.222	74.4455	76.1219	125.564	125.182			816.64	8.13297	3.18192	6.44536	6.19352	14.8031	11.7597	24.076	21.1736	34.6084	34.4654	49.7759	47.3496
817.64	5.38501	0.366401	5.68311	0.732282	7.1958	1.46202	6.77075	2.91312	5.00439	5.78861	17.76	11.4389	24.8684	22.2923	39.9824	42.2169	74.4421	76.1127	125.534	125.166			817.64	8.12456	3.17801	6.46811	6.18585	14.7924	11.7449	24.0756	21.1464	34.571	34.4195	49.7791	47.2844
818.64	5.37793	0.366357	5.67866	0.732194	7.19834	1.46185	6.75903	2.91277	4.98701	5.78792	17.7555	11.4375	24.8692	22.2896	39.9646	42.2119	74.4264	76.1035	125.509	125.151			818.64	8.13794	3.1741	6.48853	6.17818	14.8208	11.7302	24.094	21.1192	34.5913	34.3737	49.7405	47.2193
819.64	5.35034	0.366313	5.67378	0.732105	7.18296	1.46167	6.75879	2.91242	4.96065	5.78722	17.7273	11.4361	24.84	22.2869	39.9303	42.2068	74.4017	76.0943	125.472	125.136			819.64	8.14693	3.17019	6.49574	6.17052	14.8313	11.7154	24.096	21.092	34.5787	34.328	49.6906	47.1543
820.64	5.33887	0.366269	5.64799	0.732017	7.15542	1.4615	6.75098	2.91207	4.94145	5.78652	17.7012	11.4347	24.8107	22.2842	39.9096	42.2017	74.3853	76.0852	125.447	125.121			820.64	8.14449	3.16629	6.50014	6.16287	14.8077	11.7007	24.0826	21.0649	34.5375	34.2823	49.6329	47.0894
821.64	5.33545	0.366225	5.64472	0.731929	7.15293	1.46132	6.76538	2.91172	4.92963	5.78582	17.6993	11.4333	24.7897	22.2815	39.9003	42.1966	74.3848	76.076	125.427	125.106			821.64	8.13599	3.1624	6.46899	6.15524	14.7703	11.686	24.0618	21.0378	34.5078	34.2367	49.5627	47.0246
822.64	5.33057	0.366181	5.64121	0.731841	7.14824	1.46114	6.7688	2.91137	4.90366	5.78512	17.6903	11.432	24.797	22.2788	39.8945	42.1915	74.3598	76.0668	125.4	125.091			822.64	8.11841	3.15851	6.46436	6.14761	14.7456	11.6713	24.053	21.0107	34.4768	34.1912	49.5105	46.9599
823.64	5.3208	0.366136	5.63721	0.731752	7.13672	1.46097	6.75903	2.91102	4.90112	5.78443	17.6763	11.4306	24.78	22.2761	39.8726	42.1864	74.3557	76.0576	125.387	125.076			823.64	8.11832	3.15462	6.46635	6.13999	14.7425	11.6567	24.0184	20.9837	34.4677	34.1457	49.4224	46.8953
824.64	5.31934	0.366092	5.61601	0.731664	7.12734	1.46079	6.73901	2.91067	4.88823	5.78373	17.6635	11.4292	24.7879	22.2734	39.8695	42.1813	74.3459	76.0485	125.366	125.061			824.64	8.13676	3.15074	6.47397	6.13238	14.7368	11.642	23.9887	20.9568	34.4611	34.1003	49.3582	46.8308
825.64	5.31934	0.366048	5.58838	0.731576	7.09814	1.46061	6.72778	2.91031	4.88062	5.78303	17.6353	11.4278	24.7888	22.2708	39.8545	42.1762	74.324	76.0393	125.338	125.046			825.64	8.15913	3.14686	6.47963	6.12478	14.7073	11.6274	23.9622	20.9298	34.4244	34.055	49.2931	46.7664
826.64	5.28809	0.366004	5.59248	0.731488	7.09776	1.46044	6.69507	2.90996	4.86762	5.78233	17.6392	11.4264	24.7753	22.2681	39.8329	42.1712	74.2964	76.0301	125.313	125.031			826.64	8.14819	3.14299	6.49927	6.11719	14.6943	11.6128	23.958	20.9029	34.3833	34.0097	49.2444	46.7021
827.64	5.28174	0.36596	5.59668	0.731399	7.09814	1.46026	6.68872	2.90961	4.85278	5.78164	17.6316	11.4251	24.7546	22.2654	39.8315	42.1661	74.2864	76.021	125.295	125.016			827.64	8.15157	3.13912	6.48549	6.10961	14.6873	11.5982	23.9642	20.876	34.3585	33.9645	49.2047	46.6379
828.64	5.26855	0.365916	5.60029	0.731311	7.08604	1.46009	6.66577	2.90926	4.83051	5.78094	17.6211	11.4237	24.7343	22.2627	39.8217	42.161	74.2935	76.0118	125.283	125			828.64	8.14926	3.13526	6.47652	6.10204	14.6933	11.5836	23.9306	20.8492	34.3089	33.9194	49.1303	46.5738
829.64	5.26855	0.365872	5.61504	0.731223	7.11074	1.45991	6.67554	2.90891	4.83159	5.78024	17.6355	11.4223	24.7493	22.26	39.8507	42.1559	74.3117	76.0026	125.286	124.985			829.64	8.09848	3.1314	6.47456	6.09448	14.6835	11.5691	23.8959	20.8224	34.242	33.8743	49.0268	46.5098
830.64	5.27051	0.365827	5.63174	0.731135	7.12373	1.45973	6.68726	2.90856	4.84682	5.77955	17.6554	11.4209	24.7738	22.2573	39.8492	42.1508	74.3131	75.9935	125.283	124.97			830.64	8.09155	3.12755	6.49097	6.08692	14.6768	11.5546	23.8977	20.7957	34.1836	33.8293	48.9456	46.4459
831.64	5.26025	0.365783	5.6413	0.731047	7.13535	1.45956	6.69702	2.90821	4.85004	5.77885	17.6602	11.4196	24.7846	22.2546	39.8412	42.1457	74.3145	75.9843	125.264	124.955			831.64	8.10396	3.1237	6.49135	6.07938	14.6751	11.5401	23.8992	20.7689	34.1681	33.7843	48.8888	46.3821
832.64	5.24902	0.365739	5.64189	0.730959	7.16885	1.45938	6.70679	2.90786	4.84721	5.77815	17.6853	11.4182	24.8191	22.252	39.8592	42.1406	74.3186	75.9751	125.274	124.94			832.64	8.10396	3.11986	6.4518	6.07185	14.6487	11.5256	23.8616	20.7422	34.1661	33.7394	48.8297	46.3184
833.64	5.25732	0.365695	5.65771	0.73087	7.18896	1.45921	6.73462	2.90751	4.86157	5.77745	17.697	11.4168	24.8582	22.2493	39.8745	42.1356	74.3186	75.966	125.269	124.925			833.64	8.09526	3.11602	6.44077	6.06433	14.6274	11.5111	23.832	20.7156	34.1676	33.6946	48.7708	46.2548
834.64	5.26563	0.365651	5.65107	0.730782	7.19395	1.45903	6.74585	2.90716	4.86811	5.77676	17.6978	11.4154	24.8522	22.2466	39.8607	42.1305	74.313	75.9568	125.26	124.91			834.64	8.077	3.11219	6.41304	6.05681	14.6247	11.4966	23.8195	20.689	34.1214	33.6499	48.7109	46.1913
835.64	5.27686	0.365607	5.64033	0.730694	7.2086	1.45885	6.72778	2.90681	4.88813	5.77606	17.697	11.414	24.8365	22.2439	39.8455	42.1254	74.3107	75.9476	125.235	124.895			835.64	8.07866	3.10836	6.41342	6.04931	14.625	11.4822	23.8115	20.6624	34.0529	33.6052	48.6537	46.1279
836.64	5.28491	0.365563	5.64297	0.730606	7.21431	1.45868	6.74414	2.90646	4.89565	5.77536	17.7004	11.4127	24.8325	22.2412	39.8285	42.1203	74.303	75.9385	125.21	124.88			836.64	8.0981	3.10454	6.40932	6.04181	14.6121	11.4678	23.8294	20.6359	34.0211	33.5606	48.6403	46.0646
837.64	5.28809	0.365519	5.64629	0.730518	7.21426	1.4585	6.74731	2.90611	4.91826	5.77467	17.6911	11.4113	24.8343	22.2385	39.8216	42.1152	74.2946	75.9293	125.194	124.865			837.64	8.12036	3.10072	6.42212	6.03433	14.5962	11.4534	23.7878	20.6094	33.9937	33.516	48.6238	46.0013
838.64	5.29688	0.365475	5.63975	0.73043	7.1956	1.45833	6.75757	2.90576	4.92027	5.77397	17.6723	11.4099	24.817	22.2359	39.8144	42.1102	74.2797	75.9202	125.167	124.85			838.64	8.14653	3.0969	6.45248	6.02685	14.5795	11.439	23.7763	20.5829	33.9826	33.4715	48.597	45.9382
839.64	5.28174	0.365431	5.62012	0.730342	7.18408	1.45815	6.74268	2.90541	4.92358	5.77328	17.6411	11.4085	24.7925	22.2332	39.7881	42.1051	74.2649	75.911	125.149	124.835			839.64	8.1337	3.09309	6.44975	6.01938	14.5772	11.4246	23.7704	20.5564	33.9753	33.4271	48.5708	45.8752
840.64	5.2522	0.365387					6.72925	2.90505

## Sheet: Figure 3C
Timestep (ns)	FL_10D8_rep1_angle_(degrees)	FL_10D8_rep2_angle_(degrees)	FL_10D8_rep3_angle_(degrees)	FL_10D8_rep4_angle_(degrees)	FL_10D8_rep5_angle_(degrees)	FL_10D8_45o1_rep1_angle_(degrees)	FL_10D8_45o1_rep2_angle_(degrees)	FL_10D8_45o1_rep3_angle_(degrees)	FL_10D8_45o1_rep4_angle_(degrees)	FL_10D8_45o1_rep5_angle_(degrees)	FL_32F3_rep1_angle_(degrees)	FL_32F3_rep2_angle_(degrees)	FL_32F3_rep3_angle_(degrees)	FL_32F3_rep4_angle_(degrees)	FL_32F3_rep5_angle_(degrees)
0	78.6423	68.9344	72.7363	64.7435	63.0365	71.8467	76.7454	73.4455	73.8535	64.7766	71.8467	76.7454	73.4455	73.8535	64.7766
0.04	78.6447	69.0652	72.7547	64.7444	63.0395	71.862	76.7537	73.456	73.856	64.7763	71.862	76.7537	73.456	73.856	64.7763
0.08	78.6443	69.1978	72.7748	64.7461	63.0397	71.8758	76.762	73.4655	73.8558	64.7772	71.8758	76.762	73.4655	73.8558	64.7772
0.12	78.6443	69.3293	72.7932	64.7485	63.0388	71.8888	76.7692	73.4783	73.8552	64.7758	71.8888	76.7692	73.4783	73.8552	64.7758
0.16	78.6462	69.4569	72.8109	64.7512	63.0391	71.9047	76.7714	73.4918	73.8561	64.7756	71.9047	76.7714	73.4918	73.8561	64.7756
0.2	78.6482	69.5844	72.8265	64.7521	63.038	71.9241	76.7773	73.5051	73.8606	64.7727	71.9241	76.7773	73.5051	73.8606	64.7727
0.24	78.6504	69.7051	72.8445	64.7566	63.0398	71.941	76.7828	73.5175	73.8623	64.7711	71.941	76.7828	73.5175	73.8623	64.7711
0.28	78.6556	69.829	72.8631	64.7622	63.041	71.959	76.7878	73.5323	73.8602	64.7706	71.959	76.7878	73.5323	73.8602	64.7706
0.32	78.6571	69.9525	72.8826	64.7651	63.0452	71.977	76.7884	73.5503	73.8572	64.7714	71.977	76.7884	73.5503	73.8572	64.7714
0.36	78.6566	70.081	72.9003	64.7702	63.0485	71.995	76.7912	73.566	73.8609	64.7714	71.995	76.7912	73.566	73.8609	64.7714
0.4	78.6563	70.2083	72.9195	64.7714	63.0489	72.012	76.7976	73.5793	73.864	64.7704	72.012	76.7976	73.5793	73.864	64.7704
0.44	78.6524	70.3352	72.9377	64.7722	63.0498	72.0257	76.8021	73.5899	73.8648	64.7685	72.0257	76.8021	73.5899	73.8648	64.7685
0.48	78.6479	70.4594	72.9541	64.7736	63.05	72.0385	76.8076	73.6026	73.8629	64.7674	72.0385	76.8076	73.6026	73.8629	64.7674
0.52	78.6447	70.5828	72.9716	64.7739	63.0493	72.0509	76.814	73.6126	73.8609	64.7669	72.0509	76.814	73.6126	73.8609	64.7669
0.56	78.6407	70.7035	72.9861	64.7719	63.0496	72.0648	76.8205	73.6254	73.8609	64.7673	72.0648	76.8205	73.6254	73.8609	64.7673
0.6	78.6346	70.8252	73.0002	64.7709	63.0484	72.0841	76.8291	73.6364	73.8579	64.7676	72.0841	76.8291	73.6364	73.8579	64.7676
0.64	78.6296	70.9475	73.0127	64.771	63.0473	72.1029	76.8363	73.6468	73.8551	64.7707	72.1029	76.8363	73.6468	73.8551	64.7707
0.68	78.6261	71.068	73.0262	64.7748	63.0478	72.1205	76.8446	73.6558	73.852	64.7691	72.1205	76.8446	73.6558	73.852	64.7691
0.72	78.6238	71.1872	73.0405	64.7741	63.0476	72.1373	76.8529	73.663	73.8469	64.7673	72.1373	76.8529	73.663	73.8469	64.7673
0.76	78.6195	71.3071	73.0559	64.7744	63.0477	72.1523	76.8631	73.674	73.8418	64.7659	72.1523	76.8631	73.674	73.8418	64.7659
0.8	78.6174	71.4241	73.0717	64.7765	63.0485	72.1681	76.8752	73.6816	73.8366	64.7659	72.1681	76.8752	73.6816	73.8366	64.7659
0.84	78.6158	71.543	73.0836	64.7759	63.0518	72.1783	76.8828	73.69	73.8292	64.7662	72.1783	76.8828	73.69	73.8292	64.7662
0.88	78.611	71.6654	73.0966	64.7744	63.0531	72.1904	76.892	73.6996	73.8215	64.7682	72.1904	76.892	73.6996	73.8215	64.7682
0.92	78.6073	71.7821	73.1115	64.7756	63.0563	72.2044	76.9007	73.7099	73.8162	64.7709	72.2044	76.9007	73.7099	73.8162	64.7709
0.96	78.6013	71.8999	73.1306	64.7762	63.0588	72.2196	76.9084	73.7234	73.8084	64.7717	72.2196	76.9084	73.7234	73.8084	64.7717
1	78.5954	72.0202	73.1438	64.7757	63.0603	72.2343	76.9145	73.7335	73.8044	64.7753	72.2343	76.9145	73.7335	73.8044	64.7753
1.04	78.5943	72.139	73.1602	64.7743	63.0629	72.246	76.9207	73.7449	73.7999	64.7759	72.246	76.9207	73.7449	73.7999	64.7759
1.08	78.5935	72.257	73.1769	64.7758	63.0668	72.2599	76.928	73.758	73.7947	64.7773	72.2599	76.928	73.758	73.7947	64.7773
1.12	78.5915	72.3741	73.1932	64.7776	63.0705	72.2716	76.936	73.7693	73.7882	64.7763	72.2716	76.936	73.7693	73.7882	64.7763
1.16	78.5907	72.4887	73.2097	64.7765	63.0747	72.286	76.9439	73.7796	73.7807	64.7745	72.286	76.9439	73.7796	73.7807	64.7745
1.2	78.5861	72.6061	73.2263	64.777	63.0772	72.3009	76.9533	73.7921	73.7743	64.7731	72.3009	76.9533	73.7921	73.7743	64.7731
1.24	78.5846	72.7214	73.2402	64.7764	63.0784	72.3138	76.9609	73.8027	73.7699	64.7707	72.3138	76.9609	73.8027	73.7699	64.7707
1.28	78.5813	72.8372	73.2551	64.7743	63.0817	72.3268	76.9697	73.8142	73.7639	64.7693	72.3268	76.9697	73.8142	73.7639	64.7693
1.32	78.5791	72.9571	73.2686	64.7718	63.0847	72.3392	76.9801	73.8254	73.7579	64.7632	72.3392	76.9801	73.8254	73.7579	64.7632
1.36	78.5784	73.0741	73.2845	64.768	63.0886	72.3529	76.99	73.8377	73.7557	64.7588	72.3529	76.99	73.8377	73.7557	64.7588
1.4	78.5806	73.1899	73.3016	64.7651	63.0916	72.3677	76.9994	73.851	73.7521	64.7542	72.3677	76.9994	73.851	73.7521	64.7542
1.44	78.5807	73.3025	73.3155	64.7634	63.095	72.3837	77.0125	73.8629	73.747	64.7488	72.3837	77.0125	73.8629	73.747	64.7488
1.48	78.5816	73.4158	73.3273	64.7613	63.0982	72.4008	77.0253	73.8719	73.7423	64.7448	72.4008	77.0253	73.8719	73.7423	64.7448
1.52	78.585	73.5268	73.3383	64.7566	63.1032	72.4152	77.04	73.8836	73.7375	64.7404	72.4152	77.04	73.8836	73.7375	64.7404
1.56	78.5878	73.6411	73.349	64.7512	63.1079	72.4269	77.0535	73.895	73.7357	64.7377	72.4269	77.0535	73.895	73.7357	64.7377
1.6	78.5939	73.7566	73.3593	64.7435	63.1095	72.4354	77.0687	73.9076	73.7318	64.7323	72.4354	77.0687	73.9076	73.7318	64.7323
1.64	78.5997	73.8705	73.3682	64.7385	63.1109	72.448	77.0847	73.9174	73.7303	64.7294	72.448	77.0847	73.9174	73.7303	64.7294
1.68	78.6059	73.9865	73.3782	64.7352	63.115	72.4608	77.0997	73.9269	73.7293	64.7247	72.4608	77.0997	73.9269	73.7293	64.7247
1.72	78.6076	74.1017	73.3891	64.7329	63.1215	72.4764	77.1167	73.9363	73.7245	64.7207	72.4764	77.1167	73.9363	73.7245	64.7207
1.76	78.6092	74.2161	73.4029	64.7304	63.127	72.4915	77.1325	73.9468	73.7196	64.7141	72.4915	77.1325	73.9468	73.7196	64.7141
1.8	78.6127	74.3315	73.4141	64.7269	63.133	72.5028	77.1506	73.9581	73.7135	64.7125	72.5028	77.1506	73.9581	73.7135	64.7125
1.84	78.6187	74.4447	73.4264	64.7229	63.1383	72.5189	77.1666	73.9703	73.7053	64.7073	72.5189	77.1666	73.9703	73.7053	64.7073
1.88	78.6223	74.5621	73.4388	64.7222	63.1427	72.5351	77.1829	73.9836	73.6976	64.706	72.5351	77.1829	73.9836	73.6976	64.706
1.92	78.626	74.6779	73.4533	64.721	63.1431	72.5503	77.2039	73.9961	73.6912	64.7043	72.5503	77.2039	73.9961	73.6912	64.7043
1.96	78.6316	74.7873	73.4655	64.7207	63.1421	72.5666	77.2233	74.0083	73.6864	64.7008	72.5666	77.2233	74.0083	73.6864	64.7008
2	78.6351	74.9012	73.4798	64.7213	63.1451	72.5848	77.2421	74.0225	73.683	64.6967	72.5848	77.2421	74.0225	73.683	64.6967
2.04	78.6416	75.0195	73.4913	64.7247	63.1472	72.6027	77.2591	74.0339	73.6788	64.6908	72.6027	77.2591	74.0339	73.6788	64.6908
2.08	78.6436	75.14	73.5048	64.7266	63.1546	72.6194	77.2756	74.0463	73.6734	64.6861	72.6194	77.2756	74.0463	73.6734	64.6861
2.12	78.6419	75.2579	73.5212	64.73	63.1608	72.6382	77.2898	74.0567	73.6696	64.6822	72.6382	77.2898	74.0567	73.6696	64.6822
2.16	78.6407	75.3742	73.5396	64.7303	63.1667	72.6541	77.3021	74.0683	73.6672	64.6777	72.6541	77.3021	74.0683	73.6672	64.6777
2.2	78.6363	75.4897	73.5582	64.7298	63.1707	72.6697	77.3118	74.078	73.6663	64.675	72.6697	77.3118	74.078	73.6663	64.675
2.24	78.6349	75.6108	73.5772	64.7306	63.1765	72.6876	77.3257	74.0895	73.6667	64.6711	72.6876	77.3257	74.0895	73.6667	64.6711
2.28	78.6309	75.7333	73.5951	64.7331	63.1832	72.704	77.3421	74.1039	73.6648	64.6665	72.704	77.3421	74.1039	73.6648	64.6665
2.32	78.6272	75.8566	73.6117	64.7365	63.1862	72.7224	77.3577	74.1186	73.6651	64.6611	72.7224	77.3577	74.1186	73.6651	64.6611
2.36	78.6246	75.9769	73.6266	64.7356	63.1873	72.7378	77.3687	74.1302	73.6676	64.6556	72.7378	77.3687	74.1302	73.6676	64.6556
2.4	78.62	76.0942	73.6407	64.7347	63.1892	72.7572	77.3817	74.1428	73.6692	64.6498	72.7572	77.3817	74.1428	73.6692	64.6498
2.44	78.6144	76.2173	73.6594	64.7336	63.1919	72.7727	77.3953	74.1549	73.6683	64.6455	72.7727	77.3953	74.1549	73.6683	64.6455
2.48	78.6066	76.3396	73.67	64.7343	63.1952	72.7883	77.4119	74.1638	73.6682	64.639	72.7883	77.4119	74.1638	73.6682	64.639
2.52	78.5997	76.462	73.6848	64.7341	63.1962	72.8057	77.4238	74.1709	73.6663	64.6363	72.8057	77.4238	74.1709	73.6663	64.6363
2.56	78.5918	76.5812	73.6962	64.7369	63.1997	72.8224	77.4421	74.1802	73.6645	64.6332	72.8224	77.4421	74.1802	73.6645	64.6332
2.6	78.5815	76.6991	73.7079	64.7392	63.2017	72.8408	77.4586	74.1877	73.6642	64.6297	72.8408	77.4586	74.1877	73.6642	64.6297
2.64	78.5719	76.8155	73.7194	64.7414	63.2022	72.8567	77.476	74.197	73.6635	64.6252	72.8567	77.476	74.197	73.6635	64.6252
2.68	78.5594	76.9253	73.7256	64.7434	63.2043	72.8706	77.4943	74.205	73.6647	64.6201	72.8706	77.4943	74.205	73.6647	64.6201
2.72	78.5453	77.0342	73.7361	64.7471	63.2045	72.8842	77.514	74.2158	73.6673	64.6137	72.8842	77.514	74.2158	73.6673	64.6137
2.76	78.5351	77.1402	73.748	64.7502	63.2089	72.896	77.5323	74.2242	73.6718	64.6064	72.896	77.5323	74.2242	73.6718	64.6064
2.8	78.5271	77.2486	73.7604	64.7553	63.211	72.9083	77.5517	74.2308	73.6751	64.5996	72.9083	77.5517	74.2308	73.6751	64.5996
2.84	78.5199	77.3567	73.7736	64.7608	63.216	72.9203	77.5732	74.2369	73.6797	64.5921	72.9203	77.5732	74.2369	73.6797	64.5921
2.88	78.5106	77.4589	73.7902	64.7656	63.22	72.9308	77.5918	74.2443	73.6854	64.5867	72.9308	77.5918	74.2443	73.6854	64.5867
2.92	78.503	77.564	73.807	64.7682	63.2222	72.942	77.6097	74.256	73.6899	64.5801	72.942	77.6097	74.256	73.6899	64.5801
2.96	78.4944	77.67	73.8207	64.7739	63.2253	72.9542	77.6311	74.2681	73.6913	64.5744	72.9542	77.6311	74.2681	73.6913	64.5744
3	78.4875	77.7794	73.8381	64.7817	63.2265	72.9673	77.6504	74.2802	73.6944	64.5677	72.9673	77.6504	74.2802	73.6944	64.5677
3.04	78.4815	77.8893	73.8576	64.7905	63.2262	72.9798	77.669	74.292	73.698	64.5624	72.9798	77.669	74.292	73.698	64.5624
3.08	78.4766	78.0031	73.8771	64.8027	63.2262	72.9958	77.6858	74.3016	73.7001	64.5565	72.9958	77.6858	74.3016	73.7001	64.5565
3.12	78.4725	78.1112	73.8948	64.8083	63.2281	73.0103	77.7057	74.3108	73.7015	64.5503	73.0103	77.7057	74.3108	73.7015	64.5503
3.16	78.4668	78.2179	73.9112	64.8142	63.23	73.0263	77.7284	74.3209	73.7014	64.5448	73.0263	77.7284	74.3209	73.7014	64.5448
3.2	78.4583	78.3264	73.928	64.8175	63.2307	73.0403	77.7518	74.3334	73.7034	64.5377	73.0403	77.7518	74.3334	73.7034	64.5377
3.24	78.4475	78.4375	73.9437	64.8261	63.2359	73.0527	77.7747	74.3446	73.703	64.5294	73.0527	77.7747	74.3446	73.703	64.5294
3.28	78.4386	78.5503	73.9565	64.8319	63.2383	73.0684	77.7952	74.3563	73.7055	64.5226	73.0684	77.7952	74.3563	73.7055	64.5226
3.32	78.4298	78.664	73.9693	64.8379	63.2408	73.0834	77.818	74.3669	73.7051	64.5157	73.0834	77.818	74.3669	73.7051	64.5157
3.36	78.4252	78.7764	73.9837	64.8409	63.2405	73.0942	77.8416	74.379	73.7055	64.5056	73.0942	77.8416	74.379	73.7055	64.5056
3.4	78.4216	78.8938	73.9983	64.8429	63.2427	73.1119	77.866	74.3896	73.7115	64.496	73.1119	77.866	74.3896	73.7115	64.496
3.44	78.4152	79.006	74.014	64.8465	63.2426	73.129	77.8854	74.3993	73.7153	64.4892	73.129	77.8854	74.3993	73.7153	64.4892
3.48	78.4092	79.1206	74.0324	64.8514	63.243	73.1476	77.9073	74.4095	73.7158	64.4804	73.1476	77.9073	74.4095	73.7158	64.4804
3.52	78.4044	79.2325	74.0519	64.858	63.2431	73.1689	77.9309	74.4189	73.7172	64.4716	73.1689	77.9309	74.4189	73.7172	64.4716
3.56	78.4006	79.3437	74.0662	64.8642	63.2437	73.1837	77.9534	74.4287	73.7223	64.4616	73.1837	77.9534	74.4287	73.7223	64.4616
3.6	78.3945	79.4599	74.0817	64.8719	63.2431	73.1985	77.9766	74.439	73.7252	64.4521	73.1985	77.9766	74.439	73.7252	64.4521
3.64	78.3868	79.5708	74.0975	64.8795	63.2441	73.2148	78.0002	74.4469	73.7263	64.4438	73.2148	78.0002	74.4469	73.7263	64.4438
3.68	78.3791	79.6823	74.1132	64.8879	63.245	73.2321	78.0256	74.4545	73.7285	64.4353	73.2321	78.0256	74.4545	73.7285	64.4353
3.72	78.3715	79.7919	74.1298	64.8966	63.2475	73.245	78.0546	74.4631	73.7278	64.4247	73.245	78.0546	74.4631	73.7278	64.4247
3.76	78.3634	79.9002	74.1445	64.9045	63.2477	73.2598	78.0817	74.4717	73.7265	64.414	73.2598	78.0817	74.4717	73.7265	64.414
3.8	78.3565	80.0111	74.1591	64.9127	63.2487	73.2726	78.1103	74.48	73.728	64.4055	73.2726	78.1103	74.48	73.728	64.4055
3.84	78.3501	80.1232	74.1716	64.9224	63.2461	73.2851	78.1392	74.4882	73.7271	64.3963	73.2851	78.1392	74.4882	73.7271	64.3963
3.88	78.3407	80.2362	74.1844	64.9319	63.2444	73.2975	78.1653	74.4956	73.7261	64.3835	73.2975	78.1653	74.4956	73.7261	64.3835
3.92	78.3307	80.3526	74.1984	64.9388	63.2421	73.3078	78.1948	74.4995	73.7299	64.3709	73.3078	78.1948	74.4995	73.7299	64.3709
3.96	78.3205	80.4704	74.2152	64.9456	63.241	73.3175	78.2251	74.503	73.7309	64.3577	73.3175	78.2251	74.503	73.7309	64.3577
4	78.3097	80.5846	74.2324	64.9516	63.2421	73.3315	78.2511	74.5084	73.7321	64.3469	73.3315	78.2511	74.5084	73.7321	64.3469
4.04	78.2997	80.6993	74.2511	64.9535	63.2421	73.3456	78.2768	74.5146	73.7332	64.3348	73.3456	78.2768	74.5146	73.7332	64.3348
4.08	78.2909	80.8102	74.2679	64.9598	63.2418	73.3569	78.3045	74.5208	73.7315	64.3221	73.3569	78.3045	74.5208	73.7315	64.3221
4.12	78.2828	80.9207	74.2836	64.961	63.2424	73.366	78.3319	74.5296	73.729	64.3101	73.366	78.3319	74.5296	73.729	64.3101
4.16	78.2753	81.0288	74.2999	64.9641	63.2428	73.3747	78.3579	74.5355	73.727	64.2968	73.3747	78.3579	74.5355	73.727	64.2968
4.2	78.2662	81.1375	74.3149	64.9679	63.244	73.3822	78.3843	74.5421	73.7281	64.2822	73.3822	78.3843	74.5421	73.7281	64.2822
4.24	78.2598	81.2471	74.333	64.9723	63.2449	73.389	78.4095	74.5475	73.7291	64.2648	73.389	78.4095	74.5475	73.7291	64.2648
4.28	78.2482	81.3562	74.3495	64.978	63.2454	73.4003	78.4332	74.5552	73.7325	64.2511	73.4003	78.4332	74.5552	73.7325	64.2511
4.32	78.2382	81.4643	74.3662	64.9837	63.2468	73.4104	78.4564	74.5628	73.7366	64.2335	73.4104	78.4564	74.5628	73.7366	64.2335
4.36	78.2288	81.5703	74.382	64.9889	63.2453	73.4156	78.4829	74.5708	73.7399	64.2177	73.4156	78.4829	74.5708	73.7399	64.2177
4.4	78.2201	81.6728	74.3976	64.9955	63.2441	73.4252	78.5033	74.5812	73.7433	64.1996	73.4252	78.5033	74.5812	73.7433	64.1996
4.44	78.2133	81.7744	74.4097	65.0025	63.2422	73.4333	78.5277	74.5895	73.7422	64.1827	73.4333	78.5277	74.5895	73.7422	64.1827
4.48	78.2057	81.8811	74.4219	65.0103	63.2417	73.4398	78.5529	74.5975	73.7466	64.1659	73.4398	78.5529	74.5975	73.7466	64.1659
4.52	78.1992	81.9909	74.4368	65.0172	63.2427	73.4523	78.5822	74.6063	73.749	64.1487	73.4523	78.5822	74.6063	73.749	64.1487
4.56	78.1943	82.1004	74.4519	65.0223	63.244	73.4619	78.6101	74.6168	73.7505	64.1309	73.4619	78.6101	74.6168	73.7505	64.1309
4.6	78.1896	82.2165	74.4703	65.0299	63.2451	73.4742	78.6414	74.6252	73.7538	64.1121	73.4742	78.6414	74.6252	73.7538	64.1121
4.64	78.1828	82.3305	74.4881	65.0379	63.2465	73.4893	78.6693	74.6366	73.7573	64.0938	73.4893	78.6693	74.6366	73.7573	64.0938
4.68	78.177	82.4467	74.5049	65.0469	63.248	73.5013	78.6961	74.6478	73.7591	64.073	73.5013	78.6961	74.6478	73.7591	64.073
4.72	78.1723	82.56	74.5204	65.0579	63.251	73.5152	78.7197	74.6588	73.7612	64.0549	73.5152	78.7197	74.6588	73.7612	64.0549
4.76	78.1665	82.6725	74.5348	65.07	63.2513	73.5319	78.7482	74.6715	73.771	64.0354	73.5319	78.7482	74.6715	73.771	64.0354
4.8	78.1617	82.7846	74.5525	65.0829	63.2491	73.5482	78.7764	74.6832	73.7825	64.0202	73.5482	78.7764	74.6832	73.7825	64.0202
4.84	78.1529	82.8981	74.5663	65.0972	63.2482	73.5635	78.808	74.6936	73.7928	64.0033	73.5635	78.808	74.6936	73.7928	64.0033
4.88	78.1456	83.0126	74.5777	65.1132	63.2485	73.5767	78.8428	74.7038	73.8033	63.9859	73.5767	78.8428	74.7038	73.8033	63.9859
4.92	78.139	83.1297	74.5891	65.1303	63.2479	73.5889	78.8756	74.7144	73.8105	63.97	73.5889	78.8756	74.7144	73.8105	63.97
4.96	78.1321	83.2461	74.6015	65.1448	63.2505	73.6022	78.905	74.723	73.8198	63.9546	73.6022	78.905	74.723	73.8198	63.9546
5	78.1276	83.3667	74.6156	65.1602	63.2503	73.6172	78.9344	74.7319	73.8276	63.935	73.6172	78.9344	74.7319	73.8276	63.935
5.04	78.1249	83.489	74.6301	65.1777	63.2513	73.6298	78.9638	74.7368	73.8357	63.9166	73.6298	78.9638	74.7368	73.8357	63.9166
5.08	78.1225	83.6088	74.6453	65.197	63.2517	73.6432	78.9959	74.7443	73.8446	63.8946	73.6432	78.9959	74.7443	73.8446	63.8946
5.12	78.1194	83.7269	74.6612	65.2137	63.2528	73.6623	79.0286	74.7511	73.8537	63.8741	73.6623	79.0286	74.7511	73.8537	63.8741
5.16	78.1157	83.8467	74.6777	65.2282	63.2539	73.68	79.0599	74.7597	73.8615	63.8528	73.68	79.0599	74.7597	73.8615	63.8528
5.2	78.1177	83.9632	74.6906	65.2417	63.2559	73.6997	79.0904	74.7687	73.8705	63.834	73.6997	79.0904	74.7687	73.8705	63.834
5.24	78.1125	84.0829	74.7029	65.2536	63.2594	73.718	79.121	74.7772	73.8805	63.8182	73.718	79.121	74.7772	73.8805	63.8182
5.28	78.1128	84.2046	74.7129	65.2669	63.2594	73.7346	79.1526	74.7874	73.8921	63.8017	73.7346	79.1526	74.7874	73.8921	63.8017
5.32	78.116	84.3188	74.7206	65.2814	63.2603	73.7519	79.1786	74.7992	73.9051	63.7836	73.7519	79.1786	74.7992	73.9051	63.7836
5.36	78.1176	84.4353	74.7281	65.2966	63.2614	73.77	79.2071	74.812	73.9176	63.7636	73.77	79.2071	74.812	73.9176	63.7636
5.4	78.1166	84.5543	74.7361	65.3099	63.2618	73.7897	79.2341	74.8251	73.9328	63.7412	73.7897	79.2341	74.8251	73.9328	63.7412
5.44	78.118	84.6757	74.7504	65.3275	63.2647	73.811	79.268	74.8359	73.951	63.7179	73.811	79.268	74.8359	73.951	63.7179
5.48	78.1223	84.7955	74.7666	65.3437	63.2672	73.8345	79.305	74.8476	73.9669	63.6939	73.8345	79.305	74.8476	73.9669	63.6939
5.52	78.1264	84.9113	74.7815	65.3574	63.2681	73.8551	79.3438	74.8578	73.9796	63.6713	73.8551	79.3438	74.8578	73.9796	63.6713
5.56	78.1326	85.0225	74.7964	65.3701	63.2678	73.8834	79.3853	74.8634	73.9931	63.6475	73.8834	79.3853	74.8634	73.9931	63.6475
5.6	78.1378	85.1335	74.8123	65.3826	63.2701	73.9113	79.4256	74.8716	74.0045	63.6259	73.9113	79.4256	74.8716	74.0045	63.6259
5.64	78.1442	85.2438	74.827	65.3978	63.2719	73.939	79.4665	74.8793	74.0141	63.6032	73.939	79.4665	74.8793	74.0141	63.6032
5.68	78.1512	85.3586	74.843	65.4125	63.2775	73.9641	79.5047	74.8862	74.0241	63.5816	73.9641	79.5047	74.8862	74.0241	63.5816
5.72	78.1593	85.4696	74.8579	65.4265	63.282	73.9903	79.5439	74.8956	74.0339	63.5626	73.9903	79.5439	74.8956	74.0339	63.5626
5.76	78.1676	85.5789	74.8706	65.4408	63.286	74.0157	79.583	74.8998	74.0451	63.5424	74.0157	79.583	74.8998	74.0451	63.5424
5.8	78.1754	85.6937	74.8828	65.4556	63.2879	74.0394	79.6226	74.9088	74.0574	63.5219	74.0394	79.6226	74.9088	74.0574	63.5219
5.84	78.1823	85.8052	74.8987	65.4692	63.2914	74.0627	79.6634	74.9171	74.067	63.5016	74.0627	79.6634	74.9171	74.067	63.5016
5.88	78.1896	85.9161	74.9152	65.4826	63.2931	74.0836	79.7023	74.9215	74.0802	63.4768	74.0836	79.7023	74.9215	74.0802	63.4768
5.92	78.1987	86.0301	74.931	65.4946	63.297	74.104	79.7444	74.9294	74.0919	63.4546	74.104	79.7444	74.9294	74.0919	63.4546
5.96	78.2065	86.1436	74.9476	65.505	63.3002	74.1269	79.7888	74.9373	74.1023	63.4349	74.1269	79.7888	74.9373	74.1023	63.4349
6	78.2131	86.2563	74.9646	65.5163	63.3043	74.15	79.8304	74.9436	74.1112	63.4137	74.15	79.8304	74.9436	74.1112	63.4137
6.04	78.2147	86.3651	74.9818	65.5245	63.3098	74.1744	79.8683	74.9498	74.1227	63.3918	74.1744	79.8683	74.9498	74.1227	63.3918
6.08	78.2165	86.4741	74.9973	65.5347	63.314	74.1972	79.911	74.9564	74.1366	63.3719	74.1972	79.911	74.9564	74.1366	63.3719
6.12	78.2198	86.5801	75.0131	65.544	63.3181	74.22	79.9529	74.9631	74.1532	63.3509	74.22	79.9529	74.9631	74.1532	63.3509
6.16	78.223	86.6887	75.0288	65.5566	63.3217	74.2403	79.9933	74.9676	74.1686	63.3265	74.2403	79.9933	74.9676	74.1686	63.3265
6.2	78.2275	86.798	75.0427	65.569	63.3235	74.2566	80.0323	74.9691	74.1796	63.3036	74.2566	80.0323	74.9691	74.1796	63.3036
6.24	78.2311	86.9077	75.0573	65.583	63.3252	74.2749	80.0717	74.9723	74.1889	63.2825	74.2749	80.0717	74.9723	74.1889	63.2825
6.28	78.2342	87.0105	75.0712	65.5956	63.3262	74.2955	80.1129	74.9741	74.2007	63.2588	74.2955	80.1129	74.9741	74.2007	63.2588
6.32	78.2325	87.1095	75.0833	65.6076	63.3296	74.309	80.1568	74.979	74.2139	63.2362	74.309	80.1568	74.979	74.2139	63.2362
6.36	78.2307	87.2126	75.0961	65.6197	63.3312	74.3237	80.1968	74.9833	74.2257	63.2148	74.3237	80.1968	74.9833	74.2257	63.2148
6.4	78.2272	87.3166	75.1101	65.6331	63.3363	74.3411	80.2362	74.9879	74.2398	63.1925	74.3411	80.2362	74.9879	74.2398	63.1925
6.44	78.2243	87.4197	75.1262	65.6473	63.3404	74.3588	80.2794	74.9925	74.2556	63.1722	74.3588	80.2794	74.9925	74.2556	63.1722
6.48	78.2238	87.5207	75.139	65.6591	63.3409	74.3753	80.3221	74.9987	74.2739	63.1512	74.3753	80.3221	74.9987	74.2739	63.1512
6.52	78.2209	87.6253	75.1536	65.6703	63.3421	74.3941	80.3685	75.002	74.2911	63.1284	74.3941	80.3685	75.002	74.2911	63.1284
6.56	78.2166	87.7328	75.1725	65.6816	63.3441	74.4141	80.4129	75.0051	74.3091	63.1077	74.4141	80.4129	75.0051	74.3091	63.1077
6.6	78.2084	87.8384	75.1878	65.6955	63.3444	74.4312	80.4561	75.0112	74.3298	63.0875	74.4312	80.4561	75.0112	74.3298	63.0875
6.64	78.1977	87.9426	75.2033	65.7111	63.345	74.4513	80.5004	75.0158	74.3524	63.0691	74.4513	80.5004	75.0158	74.3524	63.0691
6.68	78.1868	88.0484	75.2183	65.7283	63.345	74.4705	80.5446	75.018	74.3735	63.0514	74.4705	80.5446	75.018	74.3735	63.0514
6.72	78.1756	88.158	75.2308	65.7449	63.3457	74.4906	80.5863	75.0201	74.3963	63.0343	74.4906	80.5863	75.0201	74.3963	63.0343
6.76	78.1676	88.2666	75.2463	65.7611	63.3466	74.5103	80.627	75.0214	74.4193	63.0181	74.5103	80.627	75.0214	74.4193	63.0181
6.8	78.1557	88.3749	75.2655	65.7762	63.3492	74.5327	80.6704	75.0258	74.4415	62.9975	74.5327	80.6704	75.0258	74.4415	62.9975
6.84	78.1444	88.4798	75.2793	65.7931	63.3509	74.554	80.7122	75.0291	74.4664	62.9779	74.554	80.7122	75.0291	74.4664	62.9779
6.88	78.133	88.5824	75.2901	65.8112	63.3539	74.5749	80.7567	75.0314	74.4909	62.9622	74.5749	80.7567	75.0314	74.4909	62.9622
6.92	78.121	88.6828	75.3008	65.8293	63.3552	74.5929	80.7993	75.0341	74.5162	62.9417	74.5929	80.7993	75.0341	74.5162	62.9417
6.96	78.1085	88.7836	75.3164	65.8456	63.3555	74.6128	80.8387	75.0369	74.5374	62.9227	74.6128	80.8387	75.0369	74.5374	62.9227
7	78.0975	88.8834	75.3334	65.8626	63.3577	74.6325	80.8813	75.0396	74.5621	62.9025	74.6325	80.8813	75.0396	74.5621	62.9025
7.04	78.0896	88.9836	75.3531	65.8787	63.3614	74.6547	80.9253	75.0432	74.5853	62.8812	74.6547	80.9253	75.0432	74.5853	62.8812
7.08	78.0808	89.0849	75.3703	65.8921	63.3633	74.6757	80.9713	75.0487	74.6056	62.8591	74.6757	80.9713	75.0487	74.6056	62.8591
7.12	78.0696	89.1805	75.3901	65.9055	63.3654	74.6991	81.0202	75.0538	74.6265	62.8361	74.6991	81.0202	75.0538	74.6265	62.8361
7.16	78.0621	89.2767	75.411	65.9225	63.3659	74.7221	81.0673	75.0588	74.647	62.8136	74.7221	81.0673	75.0588	74.647	62.8136
7.2	78.0546	89.3685	75.4286	65.9353	63.3684	74.7438	81.1147	75.0666	74.6635	62.7908	74.7438	81.1147	75.0666	74.6635	62.7908
7.24	78.0491	89.4585	75.4488	65.9481	63.3677	74.7639	81.1605	75.0711	74.6816	62.7665	74.7639	81.1605	75.0711	74.6816	62.7665
7.28	78.0434	89.5512	75.4713	65.9588	63.3675	74.7872	81.205	75.0705	74.698	62.7433	74.7872	81.205	75.0705	74.698	62.7433
7.32	78.0378	89.639	75.4909	65.9696	63.3688	74.8063	81.2518	75.0709	74.7112	62.7194	74.8063	81.2518	75.0709	74.7112	62.7194
7.36	78.0304	89.723	75.5078	65.9815	63.37	74.8251	81.2946	75.0726	74.7232	62.6967	74.8251	81.2946	75.0726	74.7232	62.6967
7.4	78.0209	89.8068	75.5215	65.9915	63.3706	74.8435	81.3374	75.0728	74.7386	62.6736	74.8435	81.3374	75.0728	74.7386	62.6736
7.44	78.0095	89.8971	75.5361	65.9999	63.3712	74.8615	81.3823	75.074	74.7534	62.648	74.8615	81.3823	75.074	74.7534	62.648
7.48	77.996	89.9847	75.5501	66.0101	63.3728	74.8789	81.425	75.0762	74.7678	62.6259	74.8789	81.425	75.0762	74.7678	62.6259
7.52	77.982	90.0716	75.5666	66.0205	63.3755	74.8962	81.4658	75.0812	74.7817	62.6037	74.8962	81.4658	75.0812	74.7817	62.6037
7.56	77.97	90.1601	75.5793	66.0298	63.3784	74.9156	81.5084	75.0854	74.7941	62.5821	74.9156	81.5084	75.0854	74.7941	62.5821
7.6	77.9563	90.2445	75.5932	66.0372	63.3793	74.9383	81.5559	75.0886	74.8068	62.5629	74.9383	81.5559	75.0886	74.8068	62.5629
7.64	77.9466	90.3264	75.6075	66.0426	63.3799	74.9614	81.6037	75.0901	74.8227	62.5413	74.9614	81.6037	75.0901	74.8227	62.5413
7.68	77.9371	90.4115	75.6195	66.0476	63.38	74.986	81.6501	75.0903	74.8398	62.5181	74.986	81.6501	75.0903	74.8398	62.5181
7.72	77.9276	90.4979	75.6333	66.0531	63.3775	75.0103	81.6946	75.0907	74.8588	62.496	75.0103	81.6946	75.0907	74.8588	62.496
7.76	77.9143	90.5817	75.65	66.059	63.3759	75.0373	81.7381	75.0885	74.8787	62.4737	75.0373	81.7381	75.0885	74.8787	62.4737
7.8	77.9041	90.6668	75.6642	66.0684	63.3763	75.0578	81.7866	75.0919	74.8995	62.4505	75.0578	81.7866	75.0919	74.8995	62.4505
7.84	77.8962	90.7492	75.6813	66.0785	63.3733	75.0819	81.8328	75.0947	74.9207	62.4299	75.0819	81.8328	75.0947	74.9207	62.4299
7.88	77.885	90.8366	75.6963	66.0875	63.3762	75.1041	81.8774	75.0965	74.9414	62.4058	75.1041	81.8774	75.0965	74.9414	62.4058
7.92	77.87	90.9193	75.7097	66.0979	63.3788	75.1293	81.9231	75.0984	74.9633	62.3796	75.1293	81.9231	75.0984	74.9633	62.3796
7.96	77.856	91.0041	75.7283	66.1076	63.3796	75.1555	81.9672	75.0987	74.9789	62.3534	75.1555	81.9672	75.0987	74.9789	62.3534
8	77.8411	91.0875	75.7438	66.1174	63.378	75.1832	82.0137	75.0985	74.995	62.3268	75.1832	82.0137	75.0985	74.995	62.3268
8.04	77.8275	91.167	75.7588	66.125	63.3743	75.2095	82.0574	75.1005	75.0088	62.3012	75.2095	82.0574	75.1005	75.0088	62.3012
8.08	77.8152	91.252	75.7745	66.133	63.3711	75.2363	82.1003	75.1033	75.0262	62.2768	75.2363	82.1003	75.1033	75.0262	62.2768
8.12	77.8043	91.3334	75.7847	66.1418	63.3684	75.2588	82.1433	75.1039	75.0422	62.2502	75.2588	82.1433	75.1039	75.0422	62.2502
8.16	77.7946	91.4158	75.7931	66.1472	63.3649	75.2821	82.1849	75.1035	75.0588	62.2246	75.2821	82.1849	75.1035	75.0588	62.2246
8.2	77.7843	91.4941	75.8049	66.151	63.3644	75.3042	82.2296	75.1044	75.0733	62.1971	75.3042	82.2296	75.1044	75.0733	62.1971
8.24	77.7733	91.5709	75.8173	66.1561	63.3607	75.3224	82.2731	75.1093	75.0898	62.1704	75.3224	82.2731	75.1093	75.0898	62.1704
8.28	77.7614	91.6456	75.8303	66.1614	63.3551	75.3436	82.315	75.1114	75.103	62.1444	75.3436	82.315	75.1114	75.103	62.1444
8.32	77.7505	91.7226	75.8454	66.168	63.3521	75.3639	82.3552	75.1131	75.1194	62.1176	75.3639	82.3552	75.1131	75.1194	62.1176
8.36	77.7413	91.7997	75.8599	66.171	63.3517	75.3827	82.3941	75.1154	75.136	62.0924	75.3827	82.3941	75.1154	75.136	62.0924
8.4	77.7355	91.8752	75.8739	66.1775	63.3517	75.4013	82.4361	75.1155	75.1491	62.0679	75.4013	82.4361	75.1155	75.1491	62.0679
8.44	77.7293	91.9488	75.8883	66.1822	63.3521	75.4216	82.4763	75.1156	75.1624	62.0444	75.4216	82.4763	75.1156	75.1624	62.0444
8.48	77.7194	92.0239	75.9042	66.1883	63.3511	75.4399	82.5152	75.1176	75.1742	62.0213	75.4399	82.5152	75.1176	75.1742	62.0213
8.52	77.7094	92.1	75.9168	66.1942	63.351	75.4583	82.5578	75.1205	75.1846	61.9986	75.4583	82.5578	75.1205	75.1846	61.9986
8.56	77.7021	92.1737	75.9271	66.2	63.3519	75.4764	82.5975	75.1201	75.1942	61.9749	75.4764	82.5975	75.1201	75.1942	61.9749
8.6	77.6978	92.2486	75.9428	66.2087	63.3511	75.4958	82.64	75.123	75.2079	61.9483	75.4958	82.64	75.123	75.2079	61.9483
8.64	77.6957	92.3223	75.9557	66.2147	63.3492	75.5173	82.6817	75.122	75.2189	61.9246	75.5173	82.6817	75.122	75.2189	61.9246
8.68	77.6938	92.3989	75.9688	66.2206	63.3478	75.5393	82.7244	75.1245	75.2266	61.9002	75.5393	82.7244	75.1245	75.2266	61.9002
8.72	77.6921	92.473	75.983	66.2265	63.3488	75.5581	82.7667	75.1249	75.2334	61.8775	75.5581	82.7667	75.1249	75.2334	61.8775
8.76	77.6933	92.5501	75.9958	66.2345	63.3492	75.5764	82.8055	75.1261	75.2437	61.8524	75.5764	82.8055	75.1261	75.2437	61.8524
8.8	77.6914	92.6252	76.0105	66.246	63.347	75.592	82.8422	75.127	75.2552	61.827	75.592	82.8422	75.127	75.2552	61.827
8.84	77.6899	92.6986	76.0255	66.2552	63.3459	75.6076	82.8759	75.1257	75.2644	61.804	75.6076	82.8759	75.1257	75.2644	61.804
8.88	77.6859	92.7654	76.037	66.2641	63.3423	75.6226	82.9072	75.1253	75.2714	61.7829	75.6226	82.9072	75.1253	75.2714	61.7829
8.92	77.6819	92.8378	76.0483	66.2745	63.3403	75.6385	82.9391	75.1231	75.2771	61.7597	75.6385	82.9391	75.1231	75.2771	61.7597
8.96	77.6798	92.9092	76.058	66.2827	63.3374	75.6611	82.9682	75.1216	75.2788	61.735	75.6611	82.9682	75.1216	75.2788	61.735
9	77.6757	92.9869	76.0691	66.2918	63.3352	75.68	82.9995	75.1209	75.2811	61.7114	75.68	82.9995	75.1209	75.2811	61.7114
9.04	77.668	93.0623	76.0826	66.3006	63.3323	75.6981	83.0275	75.1202	75.2825	61.6865	75.6981	83.0275	75.1202	75.2825	61.6865
9.08	77.6627	93.1367	76.0946	66.3081	63.3299	75.7167	83.0603	75.1196	75.2826	61.6639	75.7167	83.0603	75.1196	75.2826	61.6639
9.12	77.6616	93.2082	76.1049	66.3162	63.3278	75.734	83.0928	75.1188	75.2887	61.6405	75.734	83.0928	75.1188	75.2887	61.6405
9.16	77.6599	93.2834	76.1168	66.3222	63.3243	75.7502	83.1231	75.1184	75.2955	61.6159	75.7502	83.1231	75.1184	75.2955	61.6159
9.2	77.6564	93.3627	76.1301	66.3295	63.3218	75.7659	83.1516	75.1182	75.3016	61.5893	75.7659	83.1516	75.1182	75.3016	61.5893
9.24	77.6504	93.442	76.141	66.3364	63.3185	75.7794	83.1788	75.1193	75.3103	61.5623	75.7794	83.1788	75.1193	75.3103	61.5623
9.28	77.6432	93.5185	76.1545	66.3443	63.315	75.7957	83.2081	75.1177	75.3213	61.5338	75.7957	83.2081	75.1177	75.3213	61.5338
9.32	77.6365	93.5893	76.1656	66.3522	63.3096	75.8121	83.2361	75.1171	75.3308	61.5063	75.8121	83.2361	75.1171	75.3308	61.5063
9.36	77.6309	93.6584	76.181	66.3586	63.3042	75.8288	83.2639	75.1164	75.344	61.4798	75.8288	83.2639	75.1164	75.344	61.4798
9.4	77.6267	93.7253	76.1967	66.3647	63.2995	75.8453	83.296	75.1141	75.358	61.4563	75.8453	83.296	75.1141	75.358	61.4563
9.44	77.6207	93.7916	76.2119	66.3712	63.2931	75.8599	83.3262	75.1104	75.3737	61.4302	75.8599	83.3262	75.1104	75.3737	61.4302
9.48	77.616	93.8578	76.2283	66.3788	63.2879	75.8764	83.3535	75.1092	75.3884	61.4077	75.8764	83.3535	75.1092	75.3884	61.4077
9.52	77.6108	93.9249	76.2422	66.3855	63.2825	75.8937	83.3807	75.1083	75.4015	61.386	75.8937	83.3807	75.1083	75.4015	61.386
9.56	77.6044	93.992	76.2587	66.3898	63.2782	75.9103	83.4115	75.1069	75.4153	61.3609	75.9103	83.4115	75.1069	75.4153	61.3609
9.6	77.5982	94.0604	76.2733	66.397	63.2761	75.9272	83.4361	75.1069	75.4306	61.3337	75.9272	83.4361	75.1069	75.4306	61.3337
9.64	77.5898	94.1346	76.2843	66.4027	63.2745	75.9439	83.4623	75.1064	75.4449	61.308	75.9439	83.4623	75.1064	75.4449	61.308
9.68	77.5826	94.2135	76.2929	66.406	63.2708	75.9614	83.4898	75.1034	75.4574	61.2789	75.9614	83.4898	75.1034	75.4574	61.2789
9.72	77.5786	94.2921	76.3039	66.4092	63.2648	75.9748	83.5193	75.1035	75.4717	61.2502	75.9748	83.5193	75.1035	75.4717	61.2502
9.76	77.5795	94.3737	76.3133	66.4152	63.2619	75.989	83.5442	75.1049	75.4891	61.2233	75.989	83.5442	75.1049	75.4891	61.2233
9.8	77.5746	94.4566	76.3236	66.4199	63.2578	76.0039	83.5716	75.1046	75.5072	61.1972	76.0039	83.5716	75.1046	75.5072	61.1972
9.84	77.5718	94.5421	76.3346	66.4232	63.2522	76.0207	83.6005	75.1061	75.525	61.1717	76.0207	83.6005	75.1061	75.525	61.1717
9.88	77.5668	94.6255	76.348	66.4267	63.2455	76.0356	83.6241	75.1071	75.5423	61.1475	76.0356	83.6241	75.1071	75.5423	61.1475
9.92	77.565	94.7053	76.3598	66.4303	63.2388	76.0509	83.6485	75.1117	75.5558	61.1234	76.0509	83.6485	75.1117	75.5558	61.1234
9.96	77.5606	94.7884	76.3673	66.4311	63.2337	76.0679	83.6709	75.1136	75.5706	61.0984	76.0679	83.6709	75.1136	75.5706	61.0984
10	77.5605	94.8679	76.377	66.4325	63.2301	76.0866	83.6923	75.1148	75.586	61.074	76.0866	83.6923	75.1148	75.586	61.074
10.04	77.5588	94.9512	76.3874	66.4352	63.227	76.1042	83.7148	75.1184	75.6023	61.0504	76.1042	83.7148	75.1184	75.6023	61.0504
10.08	77.5569	95.0341	76.4037	66.4375	63.223	76.1192	83.7368	75.1231	75.6212	61.0275	76.1192	83.7368	75.1231	75.6212	61.0275
10.12	77.5576	95.1166	76.4149	66.439	63.2175	76.1377	83.7573	75.1233	75.6411	61.0049	76.1377	83.7573	75.1233	75.6411	61.0049
10.16	77.5584	95.1979	76.4284	66.442	63.211	76.1564	83.7758	75.1264	75.656	60.9842	76.1564	83.7758	75.1264	75.656	60.9842
10.2	77.5589	95.2772	76.4423	66.4431	63.2055	76.1703	83.794	75.131	75.6751	60.9639	76.1703	83.794	75.131	75.6751	60.9639
10.24	77.5586	95.3555	76.4599	66.4447	63.2032	76.183	83.8151	75.132	75.6936	60.9459	76.183	83.8151	75.132	75.6936	60.9459
10.28	77.5584	95.4371	76.4781	66.4469	63.1995	76.1968	83.8385	75.1338	75.7117	60.9267	76.1968	83.8385	75.1338	75.7117	60.9267
10.32	77.56	95.5168	76.4954	66.4484	63.1957	76.2097	83.8635	75.1344	75.7266	60.9063	76.2097	83.8635	75.1344	75.7266	60.9063
10.36	77.5618	95.5994	76.5112	66.4527	63.192	76.2227	83.8906	75.1381	75.7414	60.8852	76.2227	83.8906	75.1381	75.7414	60.8852
10.4	77.5647	95.6808	76.5234	66.4561	63.1902	76.2347	83.9154	75.1418	75.7532	60.8627	76.2347	83.9154	75.1418	75.7532	60.8627
10.44	77.5682	95.763	76.5327	66.4606	63.1888	76.2463	83.9438	75.1454	75.7666	60.8385	76.2463	83.9438	75.1454	75.7666	60.8385
10.48	77.5688	95.8422	76.5433	66.4683	63.1883	76.2571	83.9742	75.1492	75.7787	60.8191	76.2571	83.9742	75.1492	75.7787	60.8191
10.52	77.5711	95.9225	76.5523	66.4766	63.1879	76.2711	84.0018	75.154	75.7909	60.7992	76.2711	84.0018	75.154	75.7909	60.7992
10.56	77.5708	96.0057	76.5587	66.4849	63.1856	76.2865	84.0275	75.1561	75.8024	60.7815	76.2865	84.0275	75.1561	75.8024	60.7815
10.6	77.5722	96.0874	76.5661	66.4915	63.1849	76.3023	84.0528	75.1553	75.8154	60.7649	76.3023	84.0528	75.1553	75.8154	60.7649
10.64	77.5764	96.1666	76.5769	66.5043	63.1828	76.3172	84.0796	75.1539	75.826	60.7503	76.3172	84.0796	75.1539	75.826	60.7503
10.68	77.578	96.2476	76.5872	66.5141	63.1833	76.332	84.1062	75.153	75.8353	60.7338	76.332	84.1062	75.153	75.8353	60.7338
10.72	77.5787	96.3284	76.5998	66.5237	63.1803	76.346	84.1328	75.1527	75.8485	60.714	76.346	84.1328	75.1527	75.8485	60.714
10.76	77.5767	96.4115	76.6147	66.5335	63.1768	76.3621	84.1606	75.1533	75.8606	60.6939	76.3621	84.1606	75.1533	75.8606	60.6939
10.8	77.576	96.4963	76.626	66.5456	63.1731	76.3789	84.1876	75.152	75.8718	60.6707	76.3789	84.1876	75.152	75.8718	60.6707
10.84	77.5778	96.5812	76.6351	66.5602	63.1729	76.3968	84.2144	75.1497	75.8821	60.6494	76.3968	84.2144	75.1497	75.8821	60.6494
10.88	77.5807	96.6619	76.6432	66.5713	63.171	76.4083	84.2419	75.1431	75.8934	60.6292	76.4083	84.2419	75.1431	75.8934	60.6292
10.92	77.5832	96.7423	76.6522	66.585	63.1689	76.4236	84.2692	75.14	75.906	60.6049	76.4236	84.2692	75.14	75.906	60.6049
10.96	77.5857	96.8244	76.664	66.599	63.1697	76.4372	84.2986	75.135	75.919	60.5847	76.4372	84.2986	75.135	75.919	60.5847
11	77.5905	96.9066	76.6713	66.6104	63.1708	76.4486	84.328	75.1294	75.9332	60.5657	76.4486	84.328	75.1294	75.9332	60.5657
11.04	77.591	96.9897	76.679	66.6209	63.1689	76.4615	84.3522	75.126	75.9427	60.5463	76.4615	84.3522	75.126	75.9427	60.5463
11.08	77.5947	97.0697	76.6847	66.6336	63.1663	76.472	84.3763	75.1213	75.9555	60.5272	76.472	84.3763	75.1213	75.9555	60.5272
11.12	77.5973	97.1544	76.6893	66.6458	63.1633	76.4848	84.4027	75.116	75.9645	60.5094	76.4848	84.4027	75.116	75.9645	60.5094
11.16	77.5996	97.2397	76.6966	66.6618	63.1595	76.4955	84.4272	75.1108	75.9754	60.4887	76.4955	84.4272	75.1108	75.9754	60.4887
11.2	77.6036	97.328	76.7064	66.6759	63.1574	76.506	84.4507	75.1087	75.9902	60.4695	76.506	84.4507	75.1087	75.9902	60.4695
11.24	77.6118	97.4153	76.7172	66.69	63.1525	76.5167	84.4743	75.1048	76.0049	60.4482	76.5167	84.4743	75.1048	76.0049	60.4482
11.28	77.6214	97.4997	76.7278	66.7042	63.1501	76.5268	84.4945	75.1025	76.0248	60.429	76.5268	84.4945	75.1025	76.0248	60.429
11.32	77.6287	97.5841	76.7347	66.7158	63.1493	76.5402	84.5147	75.099	76.0409	60.407	76.5402	84.5147	75.099	76.0409	60.407
11.36	77.6327	97.6679	76.7434	66.7282	63.1472	76.5513	84.5362	75.0966	76.0518	60.3913	76.5513	84.5362	75.0966	76.0518	60.3913
11.4	77.6386	97.7467	76.7528	66.7408	63.1442	76.5633	84.5577	75.0925	76.0576	60.373	76.5633	84.5577	75.0925	76.0576	60.373
11.44	77.6445	97.8251	76.7626	66.7498	63.1406	76.5742	84.5784	75.0925	76.062	60.3548	76.5742	84.5784	75.0925	76.062	60.3548
11.48	77.6535	97.9024	76.7743	66.765	63.1378	76.5868	84.5983	75.0908	76.0675	60.3348	76.5868	84.5983	75.0908	76.0675	60.3348
11.52	77.6608	97.9768	76.7867	66.7781	63.1344	76.6019	84.6197	75.0857	76.0753	60.3163	76.6019	84.6197	75.0857	76.0753	60.3163
11.56	77.6708	98.0528	76.7975	66.7903	63.1335	76.614	84.6381	75.0838	76.0814	60.2992	76.614	84.6381	75.0838	76.0814	60.2992
11.6	77.6779	98.1286	76.8091	66.8013	63.1331	76.6252	84.6578	75.0824	76.0858	60.2822	76.6252	84.6578	75.0824	76.0858	60.2822
11.64	77.6842	98.2072	76.8187	66.8126	63.1318	76.6351	84.6773	75.0828	76.0919	60.2637	76.6351	84.6773	75.0828	76.0919	60.2637
11.68	77.6923	98.2838	76.8299	66.8201	63.1319	76.6439	84.6945	75.0827	76.0954	60.2426	76.6439	84.6945	75.0827	76.0954	60.2426
11.72	77.6977	98.3627	76.8433	66.8294	63.1316	76.6545	84.7137	75.079	76.1011	60.2212	76.6545	84.7137	75.079	76.1011	60.2212
11.76	77.7039	98.4359	76.8568	66.8354	63.1286	76.6644	84.7324	75.0782	76.1057	60.1999	76.6644	84.7324	75.0782	76.1057	60.1999
11.8	77.7091	98.5085	76.8698	66.8441	63.1272	76.6742	84.7508	75.0766	76.1141	60.1779	76.6742	84.7508	75.0766	76.1141	60.1779
11.84	77.7166	98.5844	76.8827	66.8528	63.1268	76.6821	84.768	75.0764	76.1188	60.1579	76.6821	84.768	75.0764	76.1188	60.1579
11.88	77.7246	98.6595	76.895	66.8584	63.1271	76.6885	84.7846	75.0735	76.1261	60.1373	76.6885	84.7846	75.0735	76.1261	60.1373
11.92	77.734	98.7351	76.9087	66.8621	63.1267	76.7017	84.7991	75.0711	76.1326	60.1164	76.7017	84.7991	75.0711	76.1326	60.1164
11.96	77.7417	98.8101	76.9169	66.8699	63.1249	76.7115	84.8132	75.068	76.1369	60.0976	76.7115	84.8132	75.068	76.1369	60.0976
12	77.7471	98.885	76.9234	66.8765	63.1211	76.723	84.8271	75.0644	76.1443	60.0813	76.723	84.8271	75.0644	76.1443	60.0813
12.04	77.7517	98.9608	76.9313	66.886	63.1213	76.7354	84.8432	75.0657	76.1492	60.065	76.7354	84.8432	75.0657	76.1492	60.065
12.08	77.7563	99.0374	76.9385	66.8942	63.1194	76.7425	84.8602	75.0631	76.1546	60.0495	76.7425	84.8602	75.0631	76.1546	60.0495
12.12	77.7566	99.1162	76.9446	66.9019	63.1181	76.7501	84.8753	75.0612	76.1612	60.0314	76.7501	84.8753	75.0612	76.1612	60.0314
12.16	77.7594	99.1916	76.9489	66.9084	63.1184	76.7589	84.8888	75.0633	76.1702	60.0146	76.7589	84.8888	75.0633	76.1702	60.0146
12.2	77.7612	99.2664	76.9547	66.9144	63.1179	76.7693	84.9014	75.0642	76.1787	59.9977	76.7693	84.9014	75.0642	76.1787	59.9977
12.24	77.7663	99.3411	76.9609	66.9207	63.1178	76.7791	84.9135	75.0652	76.1865	59.9839	76.7791	84.9135	75.0652	76.1865	59.9839
12.28	77.7721	99.416	76.9656	66.9296	63.1178	76.7899	84.924	75.063	76.1933	59.9723	76.7899	84.924	75.063	76.1933	59.9723
12.32	77.7748	99.4923	76.9728	66.9397	63.1177	76.7991	84.9334	75.0606	76.1971	59.9572	76.7991	84.9334	75.0606	76.1971	59.9572
12.36	77.7789	99.5652	76.9772	66.9488	63.1163	76.8105	84.9454	75.0564	76.2029	59.9396	76.8105	84.9454	75.0564	76.2029	59.9396
12.4	77.7808	99.634	76.9806	66.9579	63.115	76.82	84.9579	75.0538	76.2095	59.9229	76.82	84.9579	75.0538	76.2095	59.9229
12.44	77.783	99.7035	76.9833	66.9665	63.1156	76.8292	84.9701	75.0548	76.2152	59.9056	76.8292	84.9701	75.0548	76.2152	59.9056
12.48	77.7876	99.778	76.9872	66.9737	63.1161	76.8356	84.9793	75.0566	76.219	59.89	76.8356	84.9793	75.0566	76.219	59.89
12.52	77.793	99.8487	76.9923	66.9838	63.1191	76.8442	84.9911	75.0557	76.2228	59.8761	76.8442	84.9911	75.0557	76.2228	59.8761
12.56	77.7996	99.9215	76.9933	66.9961	63.1214	76.8562	85.0035	75.0502	76.23	59.8614	76.8562	85.0035	75.0502	76.23	59.8614
12.6	77.8086	99.9941	76.9945	67.0101	63.1204	76.8671	85.0172	75.0478	76.2363	59.8478	76.8671	85.0172	75.0478	76.2363	59.8478
12.64	77.8197	100.069	76.994	67.0216	63.1216	76.8779	85.031	75.0428	76.2411	59.8354	76.8779	85.031	75.0428	76.2411	59.8354
12.68	77.8318	100.144	76.9943	67.0349	63.1194	76.8908	85.0443	75.0399	76.2432	59.8242	76.8908	85.0443	75.0399	76.2432	59.8242
12.72	77.8382	100.217	76.9925	67.0468	63.1153	76.9042	85.0606	75.0394	76.2445	59.8151	76.9042	85.0606	75.0394	76.2445	59.8151
12.76	77.8411	100.293	76.9935	67.0554	63.112	76.9181	85.0758	75.0386	76.2486	59.8021	76.9181	85.0758	75.0386	76.2486	59.8021
12.8	77.8452	100.368	76.9922	67.0637	63.1113	76.9311	85.0889	75.0359	76.254	59.7935	76.9311	85.0889	75.0359	76.254	59.7935
12.84	77.8516	100.439	76.9906	67.07	63.1106	76.9447	85.0978	75.0325	76.257	59.783	76.9447	85.0978	75.0325	76.257	59.783
12.88	77.863	100.508	76.9934	67.0786	63.1123	76.9614	85.1062	75.0271	76.2603	59.771	76.9614	85.1062	75.0271	76.2603	59.771
12.92	77.8744	100.575	76.9991	67.0871	63.1109	76.9797	85.1187	75.0195	76.261	59.76	76.9797	85.1187	75.0195	76.261	59.76
12.96	77.8856	100.641	77.0062	67.0966	63.1118	76.996	85.1331	75.015	76.2644	59.7511	76.996	85.1331	75.015	76.2644	59.7511
13	77.8973	100.707	77.0129	67.1052	63.111	77.0129	85.1465	75.0112	76.2653	59.7416	77.0129	85.1465	75.0112	76.2653	59.7416
13.04	77.9112	100.772	77.0192	67.1136	63.1101	77.0275	85.1609	75.0076	76.2684	59.7319	77.0275	85.1609	75.0076	76.2684	59.7319
13.08	77.9272	100.839	77.0291	67.1237	63.1104	77.0402	85.1752	74.9996	76.2717	59.7213	77.0402	85.1752	74.9996	76.2717	59.7213
13.12	77.9427	100.908	77.0367	67.1326	63.1125	77.057	85.1863	74.9918	76.2721	59.7122	77.057	85.1863	74.9918	76.2721	59.7122
13.16	77.9585	100.971	77.0452	67.1392	63.1145	77.0736	85.1964	74.9839	76.2735	59.7056	77.0736	85.1964	74.9839	76.2735	59.7056
13.2	77.9771	101.031	77.054	67.148	63.1157	77.0895	85.205	74.9781	76.2725	59.6939	77.0895	85.205	74.9781	76.2725	59.6939
13.24	77.9965	101.095	77.0663	67.1565	63.1168	77.1054	85.2144	74.9717	76.2734	59.6847	77.1054	85.2144	74.9717	76.2734	59.6847
13.28	78.015	101.16	77.0768	67.1648	63.1161	77.122	85.2255	74.9647	76.2758	59.6752	77.122	85.2255	74.9647	76.2758	59.6752
13.32	78.031	101.224	77.0872	67.1724	63.1182	77.1381	85.2423	74.9547	76.2777	59.6657	77.1381	85.2423	74.9547	76.2777	59.6657
13.36	78.0505	101.286	77.0955	67.1807	63.1189	77.1538	85.2562	74.9434	76.28	59.656	77.1538	85.2562	74.9434	76.28	59.656
13.4	78.0718	101.346	77.0998	67.1906	63.1194	77.1682	85.2744	74.9338	76.2837	59.6453	77.1682	85.2744	74.9338	76.2837	59.6453
13.44	78.0864	101.406	77.1061	67.1998	63.1159	77.1824	85.2932	74.9262	76.2859	59.6358	77.1824	85.2932	74.9262	76.2859	59.6358
13.48	78.1045	101.467	77.1086	67.2142	63.1139	77.1945	85.3136	74.9184	76.2905	59.6245	77.1945	85.3136	74.9184	76.2905	59.6245
13.52	78.1264	101.531	77.1107	67.2232	63.113	77.2091	85.3347	74.9113	76.2956	59.6146	77.2091	85.3347	74.9113	76.2956	59.6146
13.56	78.146	101.594	77.1153	67.2319	63.1105	77.2251	85.3574	74.9002	76.2992	59.609	77.2251	85.3574	74.9002	76.2992	59.609
13.6	78.1675	101.657	77.1174	67.2417	63.1056	77.2409	85.3756	74.8921	76.3035	59.604	77.2409	85.3756	74.8921	76.3035	59.604
13.64	78.1863	101.722	77.1204	67.2512	63.1007	77.2559	85.3942	74.8805	76.3067	59.6003	77.2559	85.3942	74.8805	76.3067	59.6003
13.68	78.2075	101.787	77.1199	67.2613	63.0964	77.2697	85.4099	74.8698	76.3101	59.5979	77.2697	85.4099	74.8698	76.3101	59.5979
13.72	78.2261	101.857	77.116	67.2738	63.0939	77.2853	85.4273	74.8613	76.3139	59.5976	77.2853	85.4273	74.8613	76.3139	59.5976
13.76	78.2434	101.923	77.1136	67.2832	63.0909	77.2988	85.4437	74.8499	76.3188	59.5964	77.2988	85.4437	74.8499	76.3188	59.5964
13.8	78.2601	101.991	77.1122	67.2946	63.088	77.3117	85.4564	74.8387	76.3224	59.5979	77.3117	85.4564	74.8387	76.3224	59.5979
13.84	78.2782	102.058	77.1099	67.3041	63.0865	77.3219	85.4707	74.8269	76.3283	59.5984	77.3219	85.4707	74.8269	76.3283	59.5984
13.88	78.2937	102.127	77.1105	67.3142	63.0873	77.3332	85.4836	74.8147	76.3345	59.5981	77.3332	85.4836	74.8147	76.3345	59.5981
13.92	78.3135	102.193	77.1112	67.3247	63.087	77.3466	85.4944	74.8027	76.3352	59.5964	77.3466	85.4944	74.8027	76.3352	59.5964
13.96	78.3306	102.26	77.1105	67.3353	63.0876	77.3613	85.5061	74.7867	76.3354	59.5948	77.3613	85.5061	74.7867	76.3354	59.5948
14	78.3509	102.322	77.1063	67.3448	63.0846	77.3776	85.5197	74.7683	76.3357	59.5946	77.3776	85.5197	74.7683	76.3357	59.5946
14.04	78.3721	102.385	77.1044	67.3565	63.0825	77.3902	85.5335	74.7499	76.334	59.5969	77.3902	85.5335	74.7499	76.334	59.5969
14.08	78.3953	102.445	77.1033	67.3665	63.0779	77.4061	85.55	74.7323	76.3327	59.5992	77.4061	85.55	74.7323	76.3327	59.5992
14.12	78.4174	102.505	77.1024	67.3757	63.071	77.4217	85.5674	74.7157	76.3325	59.6004	77.4217	85.5674	74.7157	76.3325	59.6004
14.16	78.4378	102.564	77.0993	67.3834	63.064	77.4407	85.5851	74.6975	76.3358	59.6026	77.4407	85.5851	74.6975	76.3358	59.6026
14.2	78.461	102.624	77.097	67.3913	63.0575	77.4617	85.5998	74.6821	76.3369	59.6056	77.4617	85.5998	74.6821	76.3369	59.6056
14.24	78.4853	102.681	77.0984	67.4017	63.0541	77.4811	85.6116	74.6704	76.3367	59.6116	77.4811	85.6116	74.6704	76.3367	59.6116
14.28	78.5134	102.745	77.0989	67.4139	63.05	77.4988	85.6209	74.6561	76.3374	59.6193	77.4988	85.6209	74.6561	76.3374	59.6193
14.32	78.5422	102.807	77.0995	67.4256	63.0451	77.5196	85.6309	74.6414	76.3364	59.627	77.5196	85.6309	74.6414	76.3364	59.627
14.36	78.5698	102.871	77.0993	67.4354	63.0407	77.5403	85.6358	74.6264	76.3337	59.6337	77.5403	85.6358	74.6264	76.3337	59.6337
14.4	78.5958	102.937	77.097	67.4438	63.0351	77.5597	85.6426	74.6146	76.3299	59.6379	77.5597	85.6426	74.6146	76.3299	59.6379
14.44	78.6224	103.005	77.0993	67.4489	63.0297	77.5771	85.6488	74.6007	76.3288	59.6441	77.5771	85.6488	74.6007	76.3288	59.6441
14.48	78.6483	103.073	77.099	67.4558	63.023	77.597	85.6554	74.5867	76.3268	59.6532	77.597	85.6554	74.5867	76.3268	59.6532
14.52	78.6757	103.139	77.0958	67.4598	63.0168	77.6142	85.6605	74.5727	76.3237	59.6632	77.6142	85.6605	74.5727	76.3237	59.6632
14.56	78.701	103.205	77.0914	67.4637	63.0117	77.6307	85.6682	74.5584	76.3219	59.6722	77.6307	85.6682	74.5584	76.3219	59.6722
14.6	78.7254	103.268	77.0846	67.4643	63.0066	77.6437	85.6732	74.5423	76.3235	59.6799	77.6437	85.6732	74.5423	76.3235	59.6799
14.64	78.7471	103.328	77.0809	67.465	63.0023	77.6583	85.6762	74.5241	76.3255	59.6906	77.6583	85.6762	74.5241	76.3255	59.6906
14.68	78.7677	103.385	77.0737	67.4666	62.9956	77.6732	85.6841	74.5076	76.3291	59.7019	77.6732	85.6841	74.5076	76.3291	59.7019
14.72	78.7908	103.443	77.068	67.468	62.99	77.687	85.6894	74.4894	76.3335	59.7148	77.687	85.6894	74.4894	76.3335	59.7148
14.76	78.8158	103.5	77.0644	67.4696	62.986	77.7019	85.6939	74.4743	76.3386	59.7259	77.7019	85.6939	74.4743	76.3386	59.7259
14.8	78.8417	103.559	77.0629	67.4725	62.9808	77.713	85.7025	74.4598	76.346	59.7406	77.713	85.7025	74.4598	76.346	59.7406
14.84	78.8694	103.617	77.0552	67.4764	62.9736	77.7224	85.7141	74.4485	76.3574	59.754	77.7224	85.7141	74.4485	76.3574	59.754
14.88	78.8986	103.673	77.0482	67.4837	62.9696	77.7296	85.7246	74.4345	76.3686	59.7669	77.7296	85.7246	74.4345	76.3686	59.7669
14.92	78.9249	103.731	77.0408	67.488	62.963	77.7387	85.7318	74.4197	76.3788	59.7836	77.7387	85.7318	74.4197	76.3788	59.7836
14.96	78.9512	103.787	77.0316	67.494	62.9562	77.7485	85.7376	74.4068	76.3867	59.7954	77.7485	85.7376	74.4068	76.3867	59.7954
15	78.9783	103.841	77.0225	67.4975	62.9504	77.757	85.7492	74.3917	76.3964	59.805	77.757	85.7492	74.3917	76.3964	59.805
15.04	79.0043	103.897	77.0171	67.504	62.945	77.7674	85.7617	74.3777	76.4083	59.8156	77.7674	85.7617	74.3777	76.4083	59.8156
15.08	79.0326	103.955	77.0121	67.5098	62.9387	77.7827	85.7728	74.3613	76.4191	59.826	77.7827	85.7728	74.3613	76.4191	59.826
15.12	79.0585	104.012	77.0063	67.5153	62.9342	77.7976	85.7854	74.3449	76.4268	59.837	77.7976	85.7854	74.3449	76.4268	59.837
15.16	79.0885	104.068	76.9966	67.5194	62.9317	77.8134	85.7951	74.3333	76.4315	59.8468	77.8134	85.7951	74.3333	76.4315	59.8468
15.2	79.12	104.126	76.986	67.5224	62.9284	77.8325	85.8001	74.3199	76.4362	59.8556	77.8325	85.8001	74.3199	76.4362	59.8556
15.24	79.152	104.184	76.9772	67.5263	62.9251	77.8497	85.8045	74.3058	76.442	59.8628	77.8497	85.8045	74.3058	76.442	59.8628
15.28	79.1822	104.242	76.968	67.5305	62.9224	77.8662	85.808	74.2923	76.447	59.869	77.8662	85.808	74.2923	76.447	59.869
15.32	79.2115	104.302	76.961	67.5333	62.9176	77.8842	85.8133	74.2782	76.4516	59.8774	77.8842	85.8133	74.2782	76.4516	59.8774
15.36	79.2404	104.363	76.9579	67.5367	62.9157	77.9009	85.8205	74.264	76.4591	59.8868	77.9009	85.8205	74.264	76.4591	59.8868
15.4	79.2713	104.423	76.9543	67.5395	62.9126	77.9184	85.8249	74.249	76.4678	59.8959	77.9184	85.8249	74.249	76.4678	59.8959
15.44	79.2992	104.482	76.948	67.543	62.9093	77.9337	85.826	74.2315	76.4717	59.9078	77.9337	85.826	74.2315	76.4717	59.9078
15.48	79.3244	104.542	76.9427	67.5458	62.9049	77.9488	85.8281	74.2148	76.4758	59.9196	77.9488	85.8281	74.2148	76.4758	59.9196
15.52	79.3517	104.601	76.936	67.5501	62.901	77.9642	85.833	74.1989	76.4794	59.9315	77.9642	85.833	74.1989	76.4794	59.9315
15.56	79.3818	104.657	76.93	67.5513	62.8981	77.9775	85.8353	74.18	76.4829	59.9424	77.9775	85.8353	74.18	76.4829	59.9424
15.6	79.4096	104.712	76.9244	67.553	62.897	77.9917	85.8411	74.1603	76.4867	59.9546	77.9917	85.8411	74.1603	76.4867	59.9546
15.64	79.4368	104.768	76.916	67.551	62.8952	78.005	85.8422	74.1415	76.4907	59.9663	78.005	85.8422	74.1415	76.4907	59.9663
15.68	79.4625	104.822	76.9083	67.5522	62.8968	78.0181	85.8418	74.122	76.4969	59.9821	78.0181	85.8418	74.122	76.4969	59.9821
15.72	79.4908	104.875	76.9005	67.5582	62.896	78.031	85.8432	74.1041	76.5027	59.996	78.031	85.8432	74.1041	76.5027	59.996
15.76	79.5188	104.931	76.8937	67.5626	62.8981	78.0465	85.847	74.086	76.5076	60.0088	78.0465	85.847	74.086	76.5076	60.0088
15.8	79.5467	104.98	76.8849	67.5668	62.8999	78.0652	85.8517	74.0675	76.5097	60.0233	78.0652	85.8517	74.0675	76.5097	60.0233
15.84	79.5727	105.028	76.8801	67.5734	62.9011	78.0806	85.8546	74.0515	76.5123	60.0398	78.0806	85.8546	74.0515	76.5123	60.0398
15.88	79.5988	105.081	76.8709	67.5779	62.9009	78.0986	85.8585	74.0318	76.5158	60.0536	78.0986	85.8585	74.0318	76.5158	60.0536
15.92	79.6273	105.135	76.863	67.5803	62.8997	78.1142	85.8591	74.0131	76.5187	60.0663	78.1142	85.8591	74.0131	76.5187	60.0663
15.96	79.6568	105.189	76.8554	67.582	62.8978	78.1298	85.8599	73.9943	76.5235	60.077	78.1298	85.8599	73.9943	76.5235	60.077
16	79.6843	105.24	76.8468	67.5872	62.8944	78.1445	85.8588	73.9743	76.5268	60.0863	78.1445	85.8588	73.9743	76.5268	60.0863
16.04	79.7139	105.285	76.8379	67.5919	62.8893	78.1633	85.863	73.9571	76.5282	60.0941	78.1633	85.863	73.9571	76.5282	60.0941
16.08	79.739	105.327	76.8275	67.5946	62.884	78.1796	85.8665	73.9427	76.5304	60.1045	78.1796	85.8665	73.9427	76.5304	60.1045
16.12	79.7642	105.369	76.8173	67.5989	62.8793	78.1957	85.8715	73.9271	76.5301	60.1166	78.1957	85.8715	73.9271	76.5301	60.1166
16.16	79.7906	105.41	76.8085	67.606	62.8764	78.2131	85.8731	73.9114	76.5269	60.1268	78.2131	85.8731	73.9114	76.5269	60.1268
16.2	79.8188	105.453	76.8003	67.6121	62.8718	78.2279	85.8733	73.8942	76.5273	60.1387	78.2279	85.8733	73.8942	76.5273	60.1387
16.24	79.8506	105.494	76.7937	67.6207	62.8658	78.2415	85.8738	73.8741	76.5239	60.1534	78.2415	85.8738	73.8741	76.5239	60.1534
16.28	79.8832	105.534	76.7923	67.6277	62.8612	78.2575	85.8812	73.8563	76.5223	60.1706	78.2575	85.8812	73.8563	76.5223	60.1706
16.32	79.9114	105.576	76.789	67.6319	62.8551	78.2761	85.8888	73.8382	76.5215	60.1875	78.2761	85.8888	73.8382	76.5215	60.1875
16.36	79.9383	105.616	76.7865	67.6349	62.8506	78.293	85.8949	73.8178	76.5187	60.2034	78.293	85.8949	73.8178	76.5187	60.2034
16.4	79.9612	105.657	76.7822	67.6374	62.8471	78.3142	85.8942	73.799	76.5174	60.2188	78.3142	85.8942	73.799	76.5174	60.2188
16.44	79.984	105.699	76.7756	67.6421	62.8468	78.3351	85.894	73.7814	76.5154	60.2349	78.3351	85.894	73.7814	76.5154	60.2349
16.48	80.0061	105.742	76.7693	67.6445	62.8457	78.3566	85.8933	73.7649	76.5159	60.2471	78.3566	85.8933	73.7649	76.5159	60.2471
16.52	80.0311	105.784	76.7648	67.6482	62.8452	78.3773	85.89	73.7473	76.5162	60.262	78.3773	85.89	73.7473	76.5162	60.262
16.56	80.0587	105.825	76.7609	67.6502	62.8464	78.3998	85.8847	73.7325	76.515	60.2769	78.3998	85.8847	73.7325	76.515	60.2769
16.6	80.085	105.87	76.7574	67.6542	62.8458	78.4223	85.8824	73.7168	76.5132	60.2916	78.4223	85.8824	73.7168	76.5132	60.2916
16.64	80.1159	105.914	76.7491	67.6558	62.8454	78.4409	85.8804	73.6987	76.5088	60.3068	78.4409	85.8804	73.6987	76.5088	60.3068
16.68	80.1486	105.959	76.7424	67.6587	62.8468	78.4572	85.8715	73.6782	76.5055	60.3218	78.4572	85.8715	73.6782	76.5055	60.3218
16.72	80.1841	106.004	76.733	67.6624	62.8496	78.4726	85.8654	73.6607	76.5026	60.3385	78.4726	85.8654	73.6607	76.5026	60.3385
16.76	80.2144	106.052	76.7227	67.6672	62.8517	78.4913	85.8594	73.6437	76.5004	60.3524	78.4913	85.8594	73.6437	76.5004	60.3524
16.8	80.2462	106.1	76.713	67.6719	62.8538	78.5095	85.8531	73.6259	76.4969	60.367	78.5095	85.8531	73.6259	76.4969	60.367
16.84	80.279	106.147	76.7037	67.6736	62.8537	78.5285	85.8464	73.6086	76.4959	60.3823	78.5285	85.8464	73.6086	76.4959	60.3823
16.88	80.3061	106.195	76.6954	67.6767	62.8555	78.548	85.839	73.593	76.4965	60.3994	78.548	85.839	73.593	76.4965	60.3994
16.92	80.3347	106.244	76.6847	67.6811	62.859	78.5658	85.8312	73.5815	76.4949	60.4176	78.5658	85.8312	73.5815	76.4949	60.4176
16.96	80.3667	106.299	76.6751	67.6825	62.8598	78.5858	85.82	73.5684	76.4912	60.437	78.5858	85.82	73.5684	76.4912	60.437
17	80.4001	106.348	76.6662	67.6828	62.8603	78.6078	85.808	73.5531	76.4886	60.4583	78.6078	85.808	73.5531	76.4886	60.4583
17.04	80.4347	106.398	76.6584	67.6843	62.862	78.6247	85.7956	73.5381	76.4859	60.4795	78.6247	85.7956	73.5381	76.4859	60.4795
17.08	80.4672	106.447	76.6457	67.6864	62.8649	78.6391	85.7843	73.5233	76.4843	60.4995	78.6391	85.7843	73.5233	76.4843	60.4995
17.12	80.5001	106.501	76.6338	67.6884	62.8672	78.6555	85.7727	73.5051	76.4836	60.5209	78.6555	85.7727	73.5051	76.4836	60.5209
17.16	80.5332	106.549	76.6208	67.6922	62.8682	78.6726	85.7598	73.4857	76.4818	60.5469	78.6726	85.7598	73.4857	76.4818	60.5469
17.2	80.566	106.593	76.6149	67.6973	62.8696	78.6916	85.7446	73.4675	76.4815	60.57	78.6916	85.7446	73.4675	76.4815	60.57
17.24	80.599	106.639	76.6077	67.7005	62.8719	78.7067	85.7284	73.4494	76.4801	60.5954	78.7067	85.7284	73.4494	76.4801	60.5954
17.28	80.6309	106.683	76.6045	67.7037	62.8744	78.7208	85.7137	73.4262	76.4788	60.6144	78.7208	85.7137	73.4262	76.4788	60.6144
17.32	80.6642	106.727	76.5985	67.7079	62.8772	78.7338	85.6982	73.403	76.4763	60.635	78.7338	85.6982	73.403	76.4763	60.635
17.36	80.6961	106.767	76.5932	67.712	62.8779	78.7475	85.6839	73.3814	76.4777	60.6586	78.7475	85.6839	73.3814	76.4777	60.6586
17.4	80.7263	106.807	76.5875	67.7134	62.8795	78.7586	85.6691	73.3602	76.4761	60.6829	78.7586	85.6691	73.3602	76.4761	60.6829
17.44	80.7597	106.847	76.5822	67.717	62.8804	78.7706	85.6556	73.3393	76.4778	60.7052	78.7706	85.6556	73.3393	76.4778	60.7052
17.48	80.7904	106.887	76.5774	67.723	62.8816	78.7849	85.6412	73.319	76.4805	60.7255	78.7849	85.6412	73.319	76.4805	60.7255
17.52	80.8237	106.926	76.5696	67.7286	62.8826	78.8001	85.6292	73.299	76.4803	60.7472	78.8001	85.6292	73.299	76.4803	60.7472
17.56	80.8555	106.964	76.5591	67.7319	62.8823	78.8147	85.6165	73.28	76.4754	60.7723	78.8147	85.6165	73.28	76.4754	60.7723
17.6	80.8871	106.998	76.5455	67.7367	62.8786	78.8316	85.6067	73.2596	76.4719	60.7977	78.8316	85.6067	73.2596	76.4719	60.7977
17.64	80.9181	107.03	76.5366	67.7414	62.8753	78.8491	85.5942	73.2397	76.4703	60.8237	78.8491	85.5942	73.2397	76.4703	60.8237
17.68	80.9465	107.061	76.5278	67.7449	62.8734	78.8664	85.5815	73.2198	76.4694	60.8454	78.8664	85.5815	73.2198	76.4694	60.8454
17.72	80.9764	107.094	76.5183	67.7491	62.8709	78.8859	85.5679	73.2003	76.4672	60.8677	78.8859	85.5679	73.2003	76.4672	60.8677
17.76	81.0093	107.126	76.509	67.7521	62.8708	78.9009	85.5547	73.1805	76.4625	60.8942	78.9009	85.5547	73.1805	76.4625	60.8942
17.8	81.0431	107.156	76.5026	67.7553	62.8703	78.9153	85.546	73.1598	76.4588	60.9194	78.9153	85.546	73.1598	76.4588	60.9194
17.84	81.0766	107.187	76.495	67.7581	62.8695	78.9291	85.5383	73.1411	76.4586	60.9456	78.9291	85.5383	73.1411	76.4586	60.9456
17.88	81.1113	107.218	76.4896	67.7627	62.8704	78.9427	85.5332	73.1231	76.4591	60.973	78.9427	85.5332	73.1231	76.4591	60.973
17.92	81.1446	107.252	76.4841	67.7681	62.8695	78.9566	85.5292	73.1046	76.4578	60.9968	78.9566	85.5292	73.1046	76.4578	60.9968
17.96	81.1747	107.283	76.4792	67.7698	62.8681	78.9726	85.52	73.0876	76.4532	61.0208	78.9726	85.52	73.0876	76.4532	61.0208
18	81.2085	107.316	76.4721	67.7688	62.8684	78.9863	85.5096	73.0706	76.4485	61.0425	78.9863	85.5096	73.0706	76.4485	61.0425
18.04	81.2389	107.348	76.4684	67.7689	62.8677	78.9984	85.4984	73.0549	76.4414	61.066	78.9984	85.4984	73.0549	76.4414	61.066
18.08	81.2671	107.381	76.467	67.7695	62.8659	79.0107	85.4912	73.0387	76.435	61.0881	79.0107	85.4912	73.0387	76.435	61.0881
18.12	81.2977	107.407	76.4661	67.7719	62.8632	79.0218	85.4885	73.0235	76.4292	61.1103	79.0218	85.4885	73.0235	76.4292	61.1103
18.16	81.3292	107.436	76.4692	67.774	62.8659	79.0343	85.4876	73.0065	76.4244	61.1351	79.0343	85.4876	73.0065	76.4244	61.1351
18.2	81.3602	107.467	76.4738	67.775	62.8682	79.0445	85.4888	72.9887	76.4196	61.1564	79.0445	85.4888	72.9887	76.4196	61.1564
18.24	81.3932	107.496	76.4803	67.7773	62.8705	79.0555	85.4872	72.97	76.4139	61.1805	79.0555	85.4872	72.97	76.4139	61.1805
18.28	81.4244	107.526	76.4893	67.7758	62.872	79.0676	85.4897	72.9504	76.4048	61.2018	79.0676	85.4897	72.9504	76.4048	61.2018
18.32	81.4547	107.555	76.4992	67.7763	62.8758	79.0814	85.4902	72.9312	76.3961	61.2222	79.0814	85.4902	72.9312	76.3961	61.2222
18.36	81.4858	107.586	76.5077	67.7751	62.8793	79.098	85.4869	72.9125	76.3877	61.244	79.098	85.4869	72.9125	76.3877	61.244
18.4	81.5185	107.613	76.5191	67.7739	62.8862	79.1124	85.4807	72.8933	76.3784	61.2655	79.1124	85.4807	72.8933	76.3784	61.2655
18.44	81.55	107.643	76.5271	67.7732	62.8911	79.1288	85.4745	72.875	76.374	61.2853	79.1288	85.4745	72.875	76.374	61.2853
18.48	81.5823	107.676	76.5358	67.7703	62.8972	79.1428	85.4669	72.8585	76.3704	61.3035	79.1428	85.4669	72.8585	76.3704	61.3035
18.52	81.6125	107.706	76.5445	67.7694	62.9028	79.1541	85.4587	72.843	76.3671	61.3229	79.1541	85.4587	72.843	76.3671	61.3229
18.56	81.6436	107.736	76.5534	67.7651	62.9058	79.1649	85.4509	72.8268	76.3616	61.3393	79.1649	85.4509	72.8268	76.3616	61.3393
18.6	81.6761	107.762	76.5634	67.7612	62.909	79.1775	85.4475	72.8097	76.3587	61.359	79.1775	85.4475	72.8097	76.3587	61.359
18.64	81.7044	107.79	76.5739	67.7554	62.9135	79.1925	85.4486	72.7915	76.3599	61.3772	79.1925	85.4486	72.7915	76.3599	61.3772
18.68	81.7378	107.823	76.5798	67.7521	62.9176	79.209	85.4493	72.7735	76.3533	61.3951	79.209	85.4493	72.7735	76.3533	61.3951
18.72	81.7685	107.858	76.5851	67.7485	62.9223	79.2219	85.4517	72.7564	76.3512	61.4128	79.2219	85.4517	72.7564	76.3512	61.4128
18.76	81.8019	107.892	76.5846	67.7441	62.9264	79.2367	85.4555	72.742	76.3494	61.4292	79.2367	85.4555	72.742	76.3494	61.4292
18.8	81.8348	107.926	76.5859	67.7403	62.9319	79.2519	85.4593	72.7269	76.3484	61.4469	79.2519	85.4593	72.7269	76.3484	61.4469
18.84	81.8682	107.958	76.5862	67.7349	62.939	79.2684	85.459	72.7127	76.3473	61.4639	79.2684	85.459	72.7127	76.3473	61.4639
18.88	81.8996	107.99	76.59	67.731	62.9453	79.2831	85.4573	72.6988	76.3485	61.4846	79.2831	85.4573	72.6988	76.3485	61.4846
18.92	81.9317	108.021	76.5926	67.7282	62.9476	79.2976	85.4555	72.6842	76.3471	61.5065	79.2976	85.4555	72.6842	76.3471	61.5065
18.96	81.9613	108.053	76.5945	67.7271	62.949	79.3126	85.4521	72.669	76.3497	61.529	79.3126	85.4521	72.669	76.3497	61.529
19	81.9901	108.081	76.6005	67.7261	62.9511	79.3268	85.4476	72.65	76.3496	61.548	79.3268	85.4476	72.65	76.3496	61.548
19.04	82.0174	108.107	76.6067	67.728	62.9525	79.34	85.4442	72.6322	76.3536	61.5693	79.34	85.4442	72.6322	76.3536	61.5693
19.08	82.0444	108.135	76.6113	67.7307	62.9535	79.353	85.4413	72.6153	76.3529	61.5878	79.353	85.4413	72.6153	76.3529	61.5878
19.12	82.0759	108.161	76.6198	67.7302	62.9532	79.3668	85.4397	72.5995	76.3535	61.607	79.3668	85.4397	72.5995	76.3535	61.607
19.16	82.1067	108.19	76.624	67.7308	62.9537	79.3813	85.4357	72.5835	76.3499	61.6254	79.3813	85.4357	72.5835	76.3499	61.6254
19.2	82.1346	108.218	76.6267	67.7333	62.9544	79.3962	85.4306	72.563	76.3459	61.6433	79.3962	85.4306	72.563	76.3459	61.6433
19.24	82.1627	108.243	76.629	67.7323	62.9565	79.4151	85.4275	72.5425	76.3428	61.6626	79.4151	85.4275	72.5425	76.3428	61.6626
19.28	82.1909	108.267	76.6305	67.7313	62.9565	79.4328	85.4266	72.5223	76.3411	61.6831	79.4328	85.4266	72.5223	76.3411	61.6831
19.32	82.2175	108.293	76.6313	67.7318	62.9566	79.4489	85.4274	72.5035	76.3386	61.7011	79.4489	85.4274	72.5035	76.3386	61.7011
19.36	82.2437	108.312	76.6346	67.7303	62.9548	79.4646	85.4261	72.4852	76.3325	61.721	79.4646	85.4261	72.4852	76.3325	61.721
19.4	82.27	108.332	76.6377	67.7318	62.9522	79.4815	85.4221	72.4653	76.3282	61.7384	79.4815	85.4221	72.4653	76.3282	61.7384
19.44	82.2963	108.351	76.6424	67.7324	62.9508	79.4988	85.4149	72.4458	76.3178	61.7596	79.4988	85.4149	72.4458	76.3178	61.7596
19.48	82.3212	108.37	76.6442	67.7342	62.9479	79.5169	85.4056	72.4265	76.3102	61.7812	79.5169	85.4056	72.4265	76.3102	61.7812
19.52	82.344	108.386	76.644	67.7344	62.943	79.5335	85.3984	72.4094	76.302	61.802	79.5335	85.3984	72.4094	76.302	61.802
19.56	82.3683	108.4	76.6439	67.738	62.9376	79.552	85.3935	72.3913	76.2946	61.8249	79.552	85.3935	72.3913	76.2946	61.8249
19.6	82.3912	108.416	76.643	67.7381	62.9323	79.569	85.3897	72.3745	76.2865	61.8453	79.569	85.3897	72.3745	76.2865	61.8453
19.64	82.417	108.43	76.6429	67.7393	62.9268	79.5867	85.3855	72.3539	76.2758	61.8713	79.5867	85.3855	72.3539	76.2758	61.8713
19.68	82.4429	108.443	76.64	67.7367	62.9232	79.6028	85.3801	72.3348	76.2673	61.8937	79.6028	85.3801	72.3348	76.2673	61.8937
19.72	82.4665	108.455	76.6407	67.7339	62.9156	79.6183	85.3737	72.3132	76.2559	61.9144	79.6183	85.3737	72.3132	76.2559	61.9144
19.76	82.4888	108.468	76.6456	67.7327	62.9106	79.6335	85.3675	72.2946	76.2452	61.9347	79.6335	85.3675	72.2946	76.2452	61.9347
19.8	82.5113	108.476	76.6503	67.7297	62.9054	79.6536	85.3587	72.2772	76.2326	61.958	79.6536	85.3587	72.2772	76.2326	61.958
19.84	82.5355	108.484	76.6538	67.7292	62.8968	79.6733	85.3466	72.261	76.2191	61.9793	79.6733	85.3466	72.261	76.2191	61.9793
19.88	82.5586	108.496	76.6592	67.7293	62.8869	79.692	85.3379	72.2413	76.2051	61.9984	79.692	85.3379	72.2413	76.2051	61.9984
19.92	82.5801	108.506	76.6635	67.729	62.8784	79.7082	85.3295	72.2228	76.1911	62.0153	79.7082	85.3295	72.2228	76.1911	62.0153
19.96	82.6024	108.513	76.6694	67.7285	62.8709	79.7277	85.3241	72.2069	76.1752	62.0339	79.7277	85.3241	72.2069	76.1752	62.0339
20	82.6282	108.52	76.6757	67.7229	62.862	79.7482	85.3185	72.1909	76.1614	62.0513	79.7482	85.3185	72.1909	76.1614	62.0513
20.04	82.6519	108.525	76.6791	67.7175	62.8526	79.7679	85.3103	72.172	76.1475	62.0683	79.7679	85.3103	72.172	76.1475	62.0683
20.08	82.6728	108.528	76.6866	67.7139	62.8449	79.7889	85.3005	72.1532	76.1299	62.0843	79.7889	85.3005	72.1532	76.1299	62.0843
20.12	82.6952	108.531	76.6913	67.7131	62.8364	79.8073	85.2913	72.1388	76.1146	62.0965	79.8073	85.2913	72.1388	76.1146	62.0965
20.16	82.7175	108.533	76.6932	67.7146	62.8245	79.8246	85.2858	72.1227	76.0973	62.1132	79.8246	85.2858	72.1227	76.0973	62.1132
20.2	82.7389	108.536	76.6946	67.715	62.8142	79.8417	85.279	72.1062	76.0785	62.1273	79.8417	85.279	72.1062	76.0785	62.1273
20.24	82.7617	108.538	76.6942	67.7174	62.8019	79.8583	85.2708	72.0908	76.0638	62.1401	79.8583	85.2708	72.0908	76.0638	62.1401
20.28	82.7818	108.541	76.6943	67.7172	62.7921	79.873	85.2603	72.0735	76.0453	62.1511	79.873	85.2603	72.0735	76.0453	62.1511
20.32	82.801	108.542	76.6953	67.7163	62.7821	79.892	85.2511	72.0578	76.027	62.1618	79.892	85.2511	72.0578	76.027	62.1618
20.36	82.8184	108.54	76.7001	67.7141	62.7712	79.9105	85.2429	72.0404	76.0109	62.1711	79.9105	85.2429	72.0404	76.0109	62.1711
20.4	82.8356	108.54	76.7029	67.7124	62.7625	79.9254	85.234	72.0254	75.9925	62.1799	79.9254	85.234	72.0254	75.9925	62.1799
20.44	82.8539	108.54	76.7072	67.7135	62.7503	79.9394	85.2272	72.0106	75.9755	62.1857	79.9394	85.2272	72.0106	75.9755	62.1857
20.48	82.8721	108.539	76.7108	67.7094	62.7405	79.9545	85.2155	71.9936	75.9568	62.1935	79.9545	85.2155	71.9936	75.9568	62.1935
20.52	82.888	108.535	76.7123	67.7101	62.7307	79.969	85.2072	71.9788	75.9346	62.2018	79.969	85.2072	71.9788	75.9346	62.2018
20.56	82.9062	108.529	76.7156	67.7067	62.7201	79.9845	85.2	71.9636	75.9147	62.2094	79.9845	85.2	71.9636	75.9147	62.2094
20.6	82.9246	108.52	76.7169	67.7058	62.7108	79.9988	85.1958	71.9478	75.8938	62.2201	79.9988	85.1958	71.9478	75.8938	62.2201
20.64	82.9411	108.51	76.7189	67.7055	62.7017	80.0106	85.1925	71.9322	75.8772	62.2279	80.0106	85.1925	71.9322	75.8772	62.2279
20.68	82.9633	108.499	76.7202	67.7045	62.6922	80.0223	85.1917	71.9173	75.8593	62.2356	80.0223	85.1917	71.9173	75.8593	62.2356
20.72	82.9807	108.49	76.7212	67.7026	62.6857	80.0337	85.194	71.905	75.8377	62.2433	80.0337	85.194	71.905	75.8377	62.2433
20.76	82.998	108.478	76.7228	67.7015	62.6776	80.0475	85.2003	71.892	75.8102	62.2507	80.0475	85.2003	71.892	75.8102	62.2507
20.8	83.0149	108.471	76.7231	67.6982	62.6703	80.0602	85.2047	71.8801	75.7828	62.2563	80.0602	85.2047	71.8801	75.7828	62.2563
20.84	83.0319	108.461	76.7223	67.6944	62.6645	80.0721	85.2065	71.8667	75.7576	62.2615	80.0721	85.2065	71.8667	75.7576	62.2615
20.88	83.0472	108.452	76.722	67.6937	62.6581	80.0873	85.2094	71.8539	75.7352	62.2679	80.0873	85.2094	71.8539	75.7352	62.2679
20.92	83.0598	108.442	76.7206	67.6928	62.6498	80.1027	85.2098	71.8411	75.7134	62.2757	80.1027	85.2098	71.8411	75.7134	62.2757
20.96	83.0746	108.435	76.7173	67.6893	62.6431	80.1187	85.2122	71.8306	75.6852	62.2839	80.1187	85.2122	71.8306	75.6852	62.2839
21	83.0883	108.429	76.7159	67.6892	62.6372	80.1359	85.2138	71.8186	75.6556	62.2932	80.1359	85.2138	71.8186	75.6556	62.2932
21.04	83.1016	108.425	76.7151	67.687	62.632	80.1498	85.2105	71.8028	75.6252	62.3015	80.1498	85.2105	71.8028	75.6252	62.3015
21.08	83.1142	108.421	76.7128	67.6814	62.6236	80.1653	85.2089	71.7888	75.598	62.3096	80.1653	85.2089	71.7888	75.598	62.3096
21.12	83.1267	108.415	76.7133	67.6755	62.6155	80.1794	85.2042	71.7775	75.5672	62.3158	80.1794	85.2042	71.7775	75.5672	62.3158
21.16	83.1358	108.406	76.7129	67.6693	62.6083	80.1961	85.1973	71.7653	75.5399	62.3206	80.1961	85.1973	71.7653	75.5399	62.3206
21.2	83.1412	108.398	76.7114	67.6613	62.6018	80.2125	85.1899	71.7528	75.5135	62.3266	80.2125	85.1899	71.7528	75.5135	62.3266
21.24	83.1473	108.39	76.713	67.6549	62.5953	80.226	85.177	71.7429	75.489	62.3333	80.226	85.177	71.7429	75.489	62.3333
21.28	83.1513	108.382	76.7111	67.647	62.5891	80.2392	85.1596	71.7303	75.4645	62.3399	80.2392	85.1596	71.7303	75.4645	62.3399
21.32	83.1574	108.376	76.7095	67.6407	62.5857	80.2525	85.1427	71.7208	75.4395	62.3463	80.2525	85.1427	71.7208	75.4395	62.3463
21.36	83.164	108.368	76.7044	67.6348	62.5821	80.2648	85.1282	71.7116	75.4185	62.3551	80.2648	85.1282	71.7116	75.4185	62.3551
21.4	83.1688	108.36	76.6972	67.628	62.5797	80.2787	85.117	71.7001	75.4007	62.3627	80.2787	85.117	71.7001	75.4007	62.3627
21.44	83.1743	108.357	76.6891	67.6206	62.5755	80.2915	85.1064	71.6879	75.3778	62.3711	80.2915	85.1064	71.6879	75.3778	62.3711
21.48	83.1802	108.348	76.679	67.611	62.5716	80.3064	85.0969	71.6759	75.354	62.3808	80.3064	85.0969	71.6759	75.354	62.3808
21.52	83.1873	108.336	76.6679	67.5995	62.5676	80.3198	85.0926	71.6632	75.3311	62.3848	80.3198	85.0926	71.6632	75.3311	62.3848
21.56	83.1943	108.324	76.6564	67.5849	62.5672	80.3338	85.0857	71.6527	75.3061	62.3909	80.3338	85.0857	71.6527	75.3061	62.3909
21.6	83.2036	108.314	76.6439	67.5755	62.5699	80.3499	85.0749	71.6425	75.282	62.3983	80.3499	85.0749	71.6425	75.282	62.3983
21.64	83.2134	108.3	76.6314	67.5665	62.571	80.3638	85.064	71.6324	75.255	62.4045	80.3638	85.064	71.6324	75.255	62.4045
21.68	83.2238	108.29	76.6162	67.5586	62.5731	80.3801	85.048	71.6223	75.233	62.414	80.3801	85.048	71.6223	75.233	62.414
21.72	83.2373	108.276	76.6004	67.5527	62.5729	80.3893	85.032	71.6136	75.2133	62.4204	80.3893	85.032	71.6136	75.2133	62.4204
21.76	83.2499	108.263	76.5835	67.5476	62.5751	80.4034	85.0122	71.6056	75.1905	62.4286	80.4034	85.0122	71.6056	75.1905	62.4286
21.8	83.2572	108.25	76.5684	67.5422	62.5751	80.4172	84.9925	71.5959	75.1677	62.436	80.4172	84.9925	71.5959	75.1677	62.436
21.84	83.2656	108.238	76.553	67.537	62.5764	80.433	84.9757	71.5861	75.1414	62.4443	80.433	84.9757	71.5861	75.1414	62.4443
21.88	83.2771	108.225	76.5364	67.5311	62.5762	80.4484	84.958	71.577	75.1172	62.4493	80.4484	84.958	71.577	75.1172	62.4493
21.92	83.2862	108.213	76.5202	67.5275	62.5795	80.4662	84.9406	71.5679	75.0916	62.4562	80.4662	84.9406	71.5679	75.0916	62.4562
21.96	83.2972	108.2	76.5045	67.5206	62.5784	80.4851	84.9232	71.5587	75.0658	62.4587	80.4851	84.9232	71.5587	75.0658	62.4587
22	83.303	108.185	76.4886	67.512	62.5778	80.5016	84.9063	71.5523	75.0397	62.4645	80.5016	84.9063	71.5523	75.0397	62.4645
22.04	83.3098	108.169	76.4752	67.5045	62.5758	80.5173	84.89	71.5452	75.0136	62.4708	80.5173	84.89	71.5452	75.0136	62.4708
22.08	83.3197	108.152	76.467	67.4948	62.5719	80.538	84.8739	71.5351	74.9864	62.4756	80.538	84.8739	71.5351	74.9864	62.4756
22.12	83.3288	108.137	76.4594	67.4835	62.5691	80.5582	84.8605	71.5278	74.9599	62.4814	80.5582	84.8605	71.5278	74.9599	62.4814
22.16	83.3387	108.12	76.45	67.4678	62.5657	80.5758	84.8453	71.5175	74.9344	62.4881	80.5758	84.8453	71.5175	74.9344	62.4881
22.2	83.3494	108.104	76.4402	67.4545	62.5631	80.5948	84.8306	71.507	74.9107	62.4935	80.5948	84.8306	71.507	74.9107	62.4935
22.24	83.3587	108.093	76.4304	67.4424	62.5595	80.6116	84.8159	71.4946	74.885	62.5008	80.6116	84.8159	71.4946	74.885	62.5008
22.28	83.3648	108.084	76.4194	67.4305	62.5568	80.6306	84.8011	71.4814	74.8625	62.5095	80.6306	84.8011	71.4814	74.8625	62.5095
22.32	83.37	108.076	76.4125	67.4185	62.5566	80.648	84.7913	71.4716	74.8427	62.5206	80.648	84.7913	71.4716	74.8427	62.5206
22.36	83.3733	108.067	76.4043	67.4086	62.555	80.664	84.781	71.4593	74.8218	62.529	80.664	84.781	71.4593	74.8218	62.529
22.4	83.3766	108.055	76.3978	67.3963	62.5542	80.6812	84.7692	71.4488	74.8015	62.5361	80.6812	84.7692	71.4488	74.8015	62.5361
22.44	83.3822	108.045	76.3934	67.3828	62.5508	80.6995	84.755	71.4379	74.7809	62.5457	80.6995	84.755	71.4379	74.7809	62.5457
22.48	83.3901	108.031	76.3916	67.3732	62.5473	80.7169	84.7426	71.4244	74.7613	62.5562	80.7169	84.7426	71.4244	74.7613	62.5562
22.52	83.3972	108.018	76.3879	67.3627	62.5449	80.7349	84.7302	71.4124	74.7432	62.5666	80.7349	84.7302	71.4124	74.7432	62.5666
22.56	83.4041	108.001	76.3805	67.3523	62.5441	80.7535	84.7183	71.4006	74.7225	62.5768	80.7535	84.7183	71.4006	74.7225	62.5768
22.6	83.41	107.985	76.371	67.3447	62.5441	80.7706	84.7087	71.3878	74.6985	62.5882	80.7706	84.7087	71.3878	74.6985	62.5882
22.64	83.4198	107.968	76.3637	67.3368	62.5421	80.7912	84.6999	71.3742	74.6737	62.6007	80.7912	84.6999	71.3742	74.6737	62.6007
22.68	83.4273	107.952	76.3544	67.3275	62.5414	80.8111	84.6946	71.3588	74.65	62.6168	80.8111	84.6946	71.3588	74.65	62.6168
22.72	83.4342	107.939	76.3453	67.3195	62.541	80.8272	84.6875	71.345	74.6266	62.6295	80.8272	84.6875	71.345	74.6266	62.6295
22.76	83.4431	107.924	76.3359	67.3103	62.5405	80.8454	84.6779	71.3337	74.6083	62.6418	80.8454	84.6779	71.3337	74.6083	62.6418
22.8	83.4497	107.911	76.3237	67.2997	62.5408	80.8605	84.6717	71.3218	74.5865	62.6525	80.8605	84.6717	71.3218	74.5865	62.6525
22.84	83.4615	107.901	76.3117	67.29	62.5409	80.876	84.6683	71.3113	74.5655	62.6685	80.876	84.6683	71.3113	74.5655	62.6685
22.88	83.472	107.89	76.2998	67.2773	62.5423	80.8916	84.6646	71.2962	74.5441	62.6835	80.8916	84.6646	71.2962	74.5441	62.6835
22.92	83.4859	107.875	76.2926	67.2678	62.5446	80.907	84.6624	71.2818	74.5236	62.699	80.907	84.6624	71.2818	74.5236	62.699
22.96	83.5012	107.857	76.2823	67.2574	62.5479	80.9215	84.66	71.2702	74.5037	62.7153	80.9215	84.66	71.2702	74.5037	62.7153
23	83.5135	107.842	76.2734	67.2485	62.5496	80.9395	84.6604	71.2615	74.4844	62.7306	80.9395	84.6604	71.2615	74.4844	62.7306
23.04	83.528	107.828	76.2619	67.2374	62.5517	80.9531	84.6598	71.2502	74.4663	62.7482	80.9531	84.6598	71.2502	74.4663	62.7482
23.08	83.5437	107.81	76.2503	67.2254	62.5545	80.9639	84.6604	71.2414	74.4467	62.7644	80.9639	84.6604	71.2414	74.4467	62.7644
23.12	83.5565	107.792	76.2402	67.2152	62.557	80.9761	84.6614	71.2345	74.4274	62.7819	80.9761	84.6614	71.2345	74.4274	62.7819
23.16	83.5638	107.776	76.2332	67.2024	62.5598	80.9889	84.6617	71.2287	74.4031	62.7954	80.9889	84.6617	71.2287	74.4031	62.7954
23.2	83.5688	107.76	76.2224	67.1911	62.5618	81.001	84.6566	71.2233	74.3813	62.8071	81.001	84.6566	71.2233	74.3813	62.8071
23.24	83.574	107.742	76.2117	67.1813	62.5624	81.0142	84.653	71.2149	74.3567	62.8164	81.0142	84.653	71.2149	74.3567	62.8164
23.28	83.5766	107.722	76.2015	67.1681	62.5644	81.0259	84.6467	71.2076	74.3321	62.8277	81.0259	84.6467	71.2076	74.3321	62.8277
23.32	83.5859	107.697	76.1926	67.154	62.5646	81.0409	84.6398	71.1993	74.3067	62.837	81.0409	84.6398	71.1993	74.3067	62.837
23.36	83.5968	107.675	76.1811	67.1395	62.569	81.058	84.6365	71.1916	74.282	62.8466	81.058	84.6365	71.1916	74.282	62.8466
23.4	83.6063	107.655	76.1702	67.1274	62.5698	81.0721	84.633	71.1854	74.2569	62.8535	81.0721	84.633	71.1854	74.2569	62.8535
23.44	83.6093	107.638	76.1585	67.1177	62.5729	81.0829	84.6267	71.1806	74.234	62.8647	81.0829	84.6267	71.1806	74.234	62.8647
23.48	83.6114	107.622	76.1433	67.1082	62.5761	81.0934	84.6223	71.1776	74.208	62.8772	81.0934	84.6223	71.1776	74.208	62.8772
23.52	83.6138	107.608	76.1285	67.0991	62.581	81.1005	84.6159	71.1713	74.1803	62.8892	81.1005	84.6159	71.1713	74.1803	62.8892
23.56	83.6113	107.592	76.1151	67.087	62.584	81.1098	84.6113	71.167	74.1525	62.9005	81.1098	84.6113	71.167	74.1525	62.9005
23.6	83.6052	107.573	76.1	67.0772	62.5899	81.1168	84.6033	71.1621	74.126	62.9103	81.1168	84.6033	71.1621	74.126	62.9103
23.64	83.6038	107.552	76.0856	67.0653	62.5942	81.124	84.5949	71.1588	74.1032	62.9197	81.124	84.5949	71.1588	74.1032	62.9197
23.68	83.6007	107.534	76.0696	67.0559	62.5957	81.1308	84.5882	71.1546	74.0815	62.9319	81.1308	84.5882	71.1546	74.0815	62.9319
23.72	83.5976	107.518	76.0537	67.0439	62.5964	81.1409	84.5791	71.1479	74.0619	62.9445	81.1409	84.5791	71.1479	74.0619	62.9445
23.76	83.5964	107.501	76.0395	67.035	62.5979	81.1501	84.5716	71.1347	74.0398	62.9571	81.1501	84.5716	71.1347	74.0398	62.9571
23.8	83.598	107.487	76.0248	67.0258	62.5986	81.1606	84.5646	71.1238	74.0194	62.9691	81.1606	84.5646	71.1238	74.0194	62.9691
23.84	83.6001	107.472	76.0135	67.0197	62.6004	81.1728	84.5583	71.1145	74.0001	62.9801	81.1728	84.5583	71.1145	74.0001	62.9801
23.88	83.5989	107.459	76.0018	67.0133	62.6012	81.1845	84.5527	71.1034	73.9813	62.991	81.1845	84.5527	71.1034	73.9813	62.991
23.92	83.596	107.446	75.989	67.008	62.6013	81.1966	84.5487	71.0913	73.9637	62.9999	81.1966	84.5487	71.0913	73.9637	62.9999
23.96	83.5954	107.431	75.9781	66.9995	62.6005	81.21	84.5416	71.0793	73.9413	63.0094	81.21	84.5416	71.0793	73.9413	63.0094
24	83.5961	107.418	75.9666	66.99	62.5991	81.2202	84.5304	71.0671	73.9161	63.0204	81.2202	84.5304	71.0671	73.9161	63.0204
24.04	83.5993	107.404	75.953	66.9804	62.5996	81.2282	84.5181	71.058	73.893	63.0298	81.2282	84.5181	71.058	73.893	63.0298
24.08	83.5983	107.384	75.9397	66.9729	62.6017	81.236	84.5096	71.0517	73.8711	63.0417	81.236	84.5096	71.0517	73.8711	63.0417
24.12	83.5984	107.362	75.9232	66.9654	62.6047	81.2423	84.5037	71.0435	73.8487	63.0524	81.2423	84.5037	71.0435	73.8487	63.0524
24.16	83.6023	107.338	75.9051	66.9568	62.6072	81.2467	84.4949	71.0345	73.8258	63.0642	81.2467	84.4949	71.0345	73.8258	63.0642
24.2	83.601	107.315	75.8889	66.9497	62.6111	81.2534	84.4831	71.0262	73.8016	63.0773	81.2534	84.4831	71.0262	73.8016	63.0773
24.24	83.602	107.294	75.8657	66.945	62.6156	81.2601	84.4733	71.0196	73.7764	63.0943	81.2601	84.4733	71.0196	73.7764	63.0943
24.28	83.6021	107.271	75.845	66.9369	62.6208	81.2618	84.4615	71.0113	73.7562	63.1071	81.2618	84.4615	71.0113	73.7562	63.1071
24.32	83.604	107.249	75.825	66.9256	62.6248	81.2635	84.4488	71.0049	73.7319	63.1197	81.2635	84.4488	71.0049	73.7319	63.1197
24.36	83.6055	107.225	75.8042	66.9165	62.6297	81.2663	84.4351	70.9985	73.7059	63.1322	81.2663	84.4351	70.9985	73.7059	63.1322
24.4	83.6043	107.202	75.782	66.9061	62.6372	81.2681	84.425	70.9905	73.6809	63.1459	81.2681	84.425	70.9905	73.6809	63.1459
24.44	83.6057	107.179	75.7618	66.8954	62.6393	81.2709	84.4119	70.986	73.6543	63.1566	81.2709	84.4119	70.986	73.6543	63.1566
24.48	83.6047	107.156	75.7414	66.8841	62.6415	81.2742	84.398	70.9808	73.626	63.1646	81.2742	84.398	70.9808	73.626	63.1646
24.52	83.605	107.129	75.7201	66.8731	62.6421	81.2746	84.3844	70.9759	73.5969	63.1703	81.2746	84.3844	70.9759	73.5969	63.1703
24.56	83.6024	107.101	75.6998	66.8617	62.6425	81.2766	84.3667	70.9671	73.5704	63.1791	81.2766	84.3667	70.9671	73.5704	63.1791
24.6	83.5965	107.072	75.6771	66.8525	62.6427	81.2765	84.3507	70.9603	73.5423	63.1902	81.2765	84.3507	70.9603	73.5423	63.1902
24.64	83.5932	107.044	75.6575	66.847	62.6414	81.275	84.3348	70.9515	73.5155	63.2036	81.275	84.3348	70.9515	73.5155	63.2036
24.68	83.591	107.015	75.6364	66.8423	62.6386	81.2725	84.3182	70.9387	73.4856	63.2126	81.2725	84.3182	70.9387	73.4856	63.2126
24.72	83.5891	106.985	75.6147	66.8371	62.6383	81.2717	84.3025	70.9269	73.4576	63.2231	81.2717	84.3025	70.9269	73.4576	63.2231
24.76	83.5875	106.957	75.5951	66.8285	62.6358	81.2671	84.288	70.9163	73.4317	63.2344	81.2671	84.288	70.9163	73.4317	63.2344
24.8	83.586	106.929	75.5761	66.8216	62.634	81.2625	84.2706	70.9063	73.4082	63.2441	81.2625	84.2706	70.9063	73.4082	63.2441
24.84	83.587	106.9	75.5569	66.8144	62.633	81.2608	84.2548	70.8996	73.3836	63.253	81.2608	84.2548	70.8996	73.3836	63.253
24.88	83.5879	106.87	75.539	66.8055	62.6333	81.2583	84.2429	70.8929	73.361	63.2615	81.2583	84.2429	70.8929	73.361	63.2615
24.92	83.5861	106.845	75.5218	66.7999	62.6351	81.259	84.2255	70.886	73.3354	63.271	81.259	84.2255	70.886	73.3354	63.271
24.96	83.5855	106.817	75.5031	66.7946	62.6363	81.2584	84.2101	70.8795	73.3093	63.2805	81.2584	84.2101	70.8795	73.3093	63.2805
25	83.5856	106.786	75.4821	66.7902	62.6345	81.2573	84.1925	70.8713	73.2815	63.2883	81.2573	84.1925	70.8713	73.2815	63.2883
25.04	83.5855	106.755	75.462	66.7852	62.6325	81.2599	84.1755	70.8619	73.252	63.2991	81.2599	84.1755	70.8619	73.252	63.2991
25.08	83.5831	106.722	75.4454	66.7761	62.6305	81.2617	84.1597	70.8538	73.2221	63.311	81.2617	84.1597	70.8538	73.2221	63.311
25.12	83.5814	106.688	75.429	66.7696	62.629	81.2634	84.1443	70.8425	73.194	63.3274	81.2634	84.1443	70.8425	73.194	63.3274
25.16	83.5846	106.653	75.4112	66.7629	62.6264	81.2655	84.127	70.8307	73.1656	63.3444	81.2655	84.127	70.8307	73.1656	63.3444
25.2	83.5878	106.617	75.3938	66.7601	62.6265	81.2688	84.1101	70.8203	73.1364	63.3594	81.2688	84.1101	70.8203	73.1364	63.3594
25.24	83.5856	106.579	75.3757	66.758	62.6251	81.2682	84.0921	70.8062	73.1063	63.3764	81.2682	84.0921	70.8062	73.1063	63.3764
25.28	83.5855	106.541	75.3564	66.7529	62.6233	81.2661	84.0773	70.7951	73.0802	63.3941	81.2661	84.0773	70.7951	73.0802	63.3941
25.32	83.5863	106.502	75.3389	66.7432	62.6225	81.2576	84.0661	70.7833	73.0527	63.4091	81.2576	84.0661	70.7833	73.0527	63.4091
25.36	83.5885	106.463	75.3222	66.7322	62.6207	81.2534	84.0539	70.7736	73.0288	63.4258	81.2534	84.0539	70.7736	73.0288	63.4258
25.4	83.5891	106.423	75.3084	66.7218	62.6189	81.2499	84.0382	70.7634	73.001	63.4418	81.2499	84.0382	70.7634	73.001	63.4418
25.44	83.5895	106.382	75.2928	66.7159	62.6166	81.2484	84.0245	70.754	72.975	63.4604	81.2484	84.0245	70.754	72.975	63.4604
25.48	83.5899	106.34	75.2783	66.708	62.6149	81.247	84.0108	70.7433	72.9475	63.4748	81.247	84.0108	70.7433	72.9475	63.4748
25.52	83.5917	106.295	75.2607	66.7001	62.6117	81.2396	83.9974	70.7317	72.925	63.4914	81.2396	83.9974	70.7317	72.925	63.4914
25.56	83.5945	106.249	75.2405	66.6941	62.6081	81.2304	83.9827	70.7228	72.9022	63.5079	81.2304	83.9827	70.7228	72.9022	63.5079
25.6	83.5952	106.204	75.2195	66.6875	62.6069	81.2209	83.9693	70.7123	72.882	63.5234	81.2209	83.9693	70.7123	72.882	63.5234
25.64	83.5989	106.155	75.1999	66.6803	62.6033	81.2115	83.9518	70.7025	72.8635	63.5397	81.2115	83.9518	70.7025	72.8635	63.5397
25.68	83.6048	106.109	75.1817	66.6762	62.6029	81.2021	83.9348	70.6916	72.845	63.5535	81.2021	83.9348	70.6916	72.845	63.5535
25.72	83.6103	106.064	75.1639	66.6712	62.6015	81.1928	83.9172	70.6823	72.8244	63.569	81.1928	83.9172	70.6823	72.8244	63.569
25.76	83.6175	106.021	75.148	66.6671	62.6001	81.1823	83.8949	70.6713	72.8022	63.5858	81.1823	83.8949	70.6713	72.8022	63.5858
25.8	83.6248	105.977	75.1322	66.6629	62.5992	81.1735	83.8759	70.6608	72.7811	63.6028	81.1735	83.8759	70.6608	72.7811	63.6028
25.84	83.6319	105.934	75.1148	66.657	62.5979	81.1641	83.8522	70.653	72.7591	63.6186	81.1641	83.8522	70.653	72.7591	63.6186
25.88	83.6376	105.891	75.1013	66.6484	62.5931	81.1529	83.8282	70.6455	72.7378	63.6346	81.1529	83.8282	70.6455	72.7378	63.6346
25.92	83.6431	105.849	75.0892	66.6408	62.5884	81.1429	83.8018	70.6378	72.7152	63.6505	81.1429	83.8018	70.6378	72.7152	63.6505
25.96	83.6471	105.807	75.0801	66.6344	62.5841	81.135	83.7762	70.6326	72.696	63.6656	81.135	83.7762	70.6326	72.696	63.6656
26	83.6491	105.767	75.0722	66.6307	62.5829	81.126	83.7488	70.626	72.6787	63.6806	81.126	83.7488	70.626	72.6787	63.6806
26.04	83.6492	105.725	75.0631	66.6257	62.5831	81.1179	83.7221	70.6212	72.6608	63.6953	81.1179	83.7221	70.6212	72.6608	63.6953
26.08	83.6474	105.685	75.0558	66.618	62.5826	81.1075	83.6974	70.6153	72.6439	63.7085	81.1075	83.6974	70.6153	72.6439	63.7085
26.12	83.6434	105.639	75.0489	66.6114	62.5806	81.0938	83.6745	70.6082	72.6265	63.7218	81.0938	83.6745	70.6082	72.6265	63.7218
26.16	83.6395	105.594	75.04	66.6042	62.5786	81.0789	83.6501	70.6013	72.6091	63.7334	81.0789	83.6501	70.6013	72.6091	63.7334
26.2	83.6366	105.546	75.0315	66.598	62.5763	81.0663	83.6278	70.5973	72.5959	63.748	81.0663	83.6278	70.5973	72.5959	63.748
26.24	83.6336	105.499	75.0235	66.5911	62.5739	81.0536	83.6039	70.5928	72.5837	63.7623	81.0536	83.6039	70.5928	72.5837	63.7623
26.28	83.6314	105.452	75.0117	66.5847	62.5727	81.043	83.5831	70.5895	72.5669	63.7788	81.043	83.5831	70.5895	72.5669	63.7788
26.32	83.628	105.408	75.0005	66.5804	62.5689	81.03	83.5611	70.5855	72.5539	63.7947	81.03	83.5611	70.5855	72.5539	63.7947
26.36	83.6254	105.359	74.9907	66.5749	62.5655	81.0183	83.5346	70.5798	72.5375	63.8114	81.0183	83.5346	70.5798	72.5375	63.8114
26.4	83.6242	105.311	74.9808	66.5703	62.5626	81.0091	83.5109	70.5763	72.5203	63.8288	81.0091	83.5109	70.5763	72.5203	63.8288
26.44	83.6207	105.264	74.9678	66.5636	62.558	80.9986	83.4869	70.5744	72.501	63.8455	80.9986	83.4869	70.5744	72.501	63.8455
26.48	83.6174	105.215	74.9554	66.5575	62.5551	80.9869	83.4606	70.5674	72.4801	63.8595	80.9869	83.4606	70.5674	72.4801	63.8595
26.52	83.6125	105.164	74.9398	66.5521	62.551	80.9754	83.434	70.5642	72.4615	63.8721	80.9754	83.434	70.5642	72.4615	63.8721
26.56	83.6115	105.114	74.9197	66.5462	62.5488	80.9636	83.4081	70.5576	72.4443	63.8827	80.9636	83.4081	70.5576	72.4443	63.8827
26.6	83.6118	105.068	74.9016	66.5407	62.5471	80.9528	83.3825	70.5501	72.4253	63.8928	80.9528	83.3825	70.5501	72.4253	63.8928
26.64	83.6076	105.022	74.8805	66.5319	62.5407	80.9428	83.3593	70.5421	72.4106	63.9054	80.9428	83.3593	70.5421	72.4106	63.9054
26.68	83.6062	104.981	74.8618	66.5273	62.54	80.9309	83.3322	70.5349	72.3927	63.9168	80.9309	83.3322	70.5349	72.3927	63.9168
26.72	83.6049	104.939	74.8408	66.5232	62.5387	80.9191	83.3088	70.5306	72.3752	63.9273	80.9191	83.3088	70.5306	72.3752	63.9273
26.76	83.6017	104.893	74.8187	66.5162	62.5372	80.9025	83.2854	70.5259	72.3565	63.9366	80.9025	83.2854	70.5259	72.3565	63.9366
26.8	83.599	104.845	74.7949	66.5071	62.534	80.8874	83.2606	70.5212	72.3356	63.9481	80.8874	83.2606	70.5212	72.3356	63.9481
26.84	83.5987	104.797	74.7696	66.5025	62.5326	80.8722	83.2374	70.5157	72.3145	63.9601	80.8722	83.2374	70.5157	72.3145	63.9601
26.88	83.5966	104.751	74.7486	66.4954	62.5297	80.859	83.2128	70.5106	72.2978	63.9711	80.859	83.2128	70.5106	72.2978	63.9711
26.92	83.593	104.708	74.7297	66.4914	62.5287	80.8458	83.1863	70.5072	72.2803	63.9852	80.8458	83.1863	70.5072	72.2803	63.9852
26.96	83.5874	104.659	74.7103	66.4901	62.5276	80.8354	83.1579	70.5048	72.2586	63.9997	80.8354	83.1579	70.5048	72.2586	63.9997
27	83.5824	104.613	74.6873	66.4873	62.5285	80.8252	83.1313	70.5023	72.2378	64.0127	80.8252	83.1313	70.5023	72.2378	64.0127
27.04	83.5772	104.565	74.6684	66.4863	62.5301	80.8158	83.1062	70.4957	72.2176	64.0289	80.8158	83.1062	70.4957	72.2176	64.0289
27.08	83.572	104.521	74.6515	66.4831	62.5305	80.8045	83.0819	70.4874	72.1975	64.0427	80.8045	83.0819	70.4874	72.1975	64.0427
27.12	83.5653	104.479	74.6356	66.4799	62.5315	80.7934	83.0568	70.4825	72.1753	64.0574	80.7934	83.0568	70.4825	72.1753	64.0574
27.16	83.5552	104.435	74.6177	66.4775	62.5325	80.7787	83.0314	70.4801	72.1547	64.0717	80.7787	83.0314	70.4801	72.1547	64.0717
27.2	83.5471	104.391	74.6041	66.474	62.5317	80.7677	83.0106	70.4776	72.1334	64.0903	80.7677	83.0106	70.4776	72.1334	64.0903
27.24	83.5353	104.347	74.59	66.4676	62.5314	80.7527	82.9914	70.4742	72.114	64.108	80.7527	82.9914	70.4742	72.114	64.108
27.28	83.5259	104.301	74.5766	66.4651	62.5307	80.7361	82.9695	70.4692	72.0926	64.125	80.7361	82.9695	70.4692	72.0926	64.125
27.32	83.5164	104.254	74.5634	66.4604	62.5288	80.7203	82.9469	70.463	72.0728	64.1388	80.7203	82.9469	70.463	72.0728	64.1388
27.36	83.5064	104.207	74.5504	66.4541	62.5283	80.7032	82.922	70.4564	72.0546	64.157	80.7032	82.922	70.4564	72.0546	64.157
27.4	83.4991	104.16	74.5383	66.4468	62.5305	80.6873	82.9012	70.4512	72.035	64.1741	80.6873	82.9012	70.4512	72.035	64.1741
27.44	83.4919	104.11	74.5281	66.4411	62.5314	80.6727	82.8815	70.4464	72.0164	64.1911	80.6727	82.8815	70.4464	72.0164	64.1911
27.48	83.4862	104.066	74.5154	66.429	62.5328	80.6576	82.8648	70.4419	71.9991	64.2078	80.6576	82.8648	70.4419	71.9991	64.2078
27.52	83.4762	104.021	74.505	66.4193	62.5348	80.6415	82.8506	70.4377	71.9818	64.2223	80.6415	82.8506	70.4377	71.9818	64.2223
27.56	83.4657	103.974	74.4916	66.4096	62.5385	80.6258	82.832	70.4333	71.9612	64.2403	80.6258	82.832	70.4333	71.9612	64.2403
27.6	83.4579	103.928	74.4786	66.4024	62.5401	80.6102	82.8186	70.425	71.9434	64.2568	80.6102	82.8186	70.425	71.9434	64.2568
27.64	83.445	103.882	74.4686	66.3946	62.5391	80.5937	82.8046	70.4156	71.9219	64.2741	80.5937	82.8046	70.4156	71.9219	64.2741
27.68	83.4364	103.842	74.4579	66.3884	62.538	80.58	82.7872	70.4105	71.8999	64.2897	80.58	82.7872	70.4105	71.8999	64.2897
27.72	83.4261	103.798	74.4476	66.3814	62.5384	80.5672	82.7666	70.4075	71.8798	64.306	80.5672	82.7666	70.4075	71.8798	64.306
27.76	83.4174	103.754	74.4338	66.3744	62.5385	80.5549	82.7486	70.4052	71.8602	64.3242	80.5549	82.7486	70.4052	71.8602	64.3242
27.8	83.4092	103.711	74.4212	66.3692	62.5375	80.5414	82.7296	70.4021	71.8383	64.3407	80.5414	82.7296	70.4021	71.8383	64.3407
27.84	83.4025	103.668	74.4117	66.3639	62.5337	80.5308	82.7101	70.3988	71.8143	64.3578	80.5308	82.7101	70.3988	71.8143	64.3578
27.88	83.3926	103.626	74.4008	66.3583	62.5297	80.5178	82.6898	70.3949	71.7901	64.3731	80.5178	82.6898	70.3949	71.7901	64.3731
27.92	83.383	103.579	74.3895	66.3537	62.5277	80.5016	82.671	70.3876	71.7691	64.388	80.5016	82.671	70.3876	71.7691	64.388
27.96	83.3727	103.532	74.3753	66.3464	62.5253	80.4851	82.6511	70.383	71.7494	64.3974	80.4851	82.6511	70.383	71.7494	64.3974
28	83.3636	103.486	74.3612	66.34	62.5239	80.4687	82.6302	70.3814	71.7286	64.4065	80.4687	82.6302	70.3814	71.7286	64.4065
28.04	83.3543	103.439	74.3447	66.3332	62.5237	80.452	82.6085	70.3772	71.7097	64.4154	80.452	82.6085	70.3772	71.7097	64.4154
28.08	83.3414	103.394	74.3287	66.3261	62.5247	80.4375	82.5909	70.3755	71.6923	64.4229	80.4375	82.5909	70.3755	71.6923	64.4229
28.12	83.3323	103.349	74.312	66.3178	62.5277	80.4223	82.5748	70.3762	71.6742	64.4288	80.4223	82.5748	70.3762	71.6742	64.4288
28.16	83.3266	103.304	74.293	66.3118	62.5335	80.4068	82.5595	70.3762	71.6574	64.4348	80.4068	82.5595	70.3762	71.6574	64.4348
28.2	83.3221	103.259	74.2705	66.3069	62.5375	80.3932	82.5403	70.3747	71.6423	64.4403	80.3932	82.5403	70.3747	71.6423	64.4403
28.24	83.3157	103.214	74.2487	66.3005	62.54	80.3794	82.5229	70.3744	71.6244	64.4478	80.3794	82.5229	70.3744	71.6244	64.4478
28.28	83.3099	103.173	74.2247	66.2954	62.543	80.3655	82.5081	70.3732	71.6085	64.4551	80.3655	82.5081	70.3732	71.6085	64.4551
28.32	83.304	103.131	74.1988	66.2908	62.547	80.3549	82.4873	70.3716	71.5917	64.4637	80.3549	82.4873	70.3716	71.5917	64.4637
28.36	83.294	103.082	74.1733	66.2868	62.5509	80.3425	82.4654	70.3688	71.5736	64.4719	80.3425	82.4654	70.3688	71.5736	64.4719
28.4	83.2866	103.036	74.149	66.2837	62.557	80.3336	82.4436	70.3634	71.556	64.4815	80.3336	82.4436	70.3634	71.556	64.4815
28.44	83.2787	102.985	74.1311	66.2796	62.5617	80.3248	82.4207	70.3584	71.5351	64.4936	80.3248	82.4207	70.3584	71.5351	64.4936
28.48	83.2732	102.935	74.1083	66.2783	62.5657	80.3168	82.3953	70.354	71.5152	64.5046	80.3168	82.3953	70.354	71.5152	64.5046
28.52	83.2648	102.881	74.0889	66.2738	62.5689	80.3135	82.3725	70.3488	71.4929	64.5168	80.3135	82.3725	70.3488	71.4929	64.5168
28.56	83.2566	102.83	74.0677	66.2679	62.5695	80.3122	82.3427	70.3439	71.4714	64.5283	80.3122	82.3427	70.3439	71.4714	64.5283
28.6	83.2484	102.777	74.0467	66.2637	62.5708	80.3036	82.3156	70.3365	71.4533	64.5385	80.3036	82.3156	70.3365	71.4533	64.5385
28.64	83.2417	102.725	74.0242	66.2567	62.5705	80.2937	82.2876	70.3302	71.4364	64.5499	80.2937	82.2876	70.3302	71.4364	64.5499
28.68	83.2327	102.672	74.0031	66.2501	62.5724	80.2842	82.2602	70.3284	71.4206	64.561	80.2842	82.2602	70.3284	71.4206	64.561
28.72	83.223	102.618	73.9825	66.2448	62.5767	80.2726	82.2329	70.3252	71.4084	64.574	80.2726	82.2329	70.3252	71.4084	64.574
28.76	83.2146	102.565	73.9651	66.2378	62.5802	80.2621	82.2027	70.3258	71.4018	64.586	80.2621	82.2027	70.3258	71.4018	64.586
28.8	83.2123	102.513	73.9481	66.228	62.5828	80.2487	82.1764	70.3242	71.3971	64.5997	80.2487	82.1764	70.3242	71.3971	64.5997
28.84	83.2116	102.455	73.9298	66.2204	62.5848	80.2352	82.146	70.3221	71.3895	64.6086	80.2352	82.146	70.3221	71.3895	64.6086
28.88	83.2068	102.396	73.9136	66.2075	62.5889	80.2218	82.1155	70.3177	71.3801	64.6224	80.2218	82.1155	70.3177	71.3801	64.6224
28.92	83.1992	102.34	73.8997	66.1972	62.5901	80.2109	82.0824	70.3152	71.3704	64.6358	80.2109	82.0824	70.3152	71.3704	64.6358
28.96	83.1939	102.288	73.891	66.1877	62.5928	80.1982	82.0504	70.3149	71.3569	64.6485	80.1982	82.0504	70.3149	71.3569	64.6485
29	83.1902	102.239	73.8812	66.1777	62.5976	80.1844	82.0206	70.3134	71.3473	64.6622	80.1844	82.0206	70.3134	71.3473	64.6622
29.04	83.1844	102.189	73.8749	66.1685	62.6014	80.1722	81.9882	70.3133	71.3351	64.6766	80.1722	81.9882	70.3133	71.3351	64.6766
29.08	83.1804	102.138	73.8664	66.1608	62.6065	80.1571	81.9532	70.314	71.3261	64.6904	80.1571	81.9532	70.314	71.3261	64.6904
29.12	83.1759	102.085	73.8584	66.1489	62.6106	80.1387	81.9155	70.3146	71.3209	64.7034	80.1387	81.9155	70.3146	71.3209	64.7034
29.16	83.1693	102.035	73.8539	66.1381	62.615	80.1228	81.8828	70.3157	71.3181	64.7173	80.1228	81.8828	70.3157	71.3181	64.7173
29.2	83.1661	101.981	73.8484	66.1274	62.6192	80.1108	81.8498	70.3181	71.3111	64.7308	80.1108	81.8498	70.3181	71.3111	64.7308
29.24	83.1623	101.926	73.8424	66.1123	62.623	80.0955	81.8203	70.3164	71.3061	64.7449	80.0955	81.8203	70.3164	71.3061	64.7449
29.28	83.1593	101.875	73.8355	66.099	62.6246	80.0796	81.7889	70.3141	71.2998	64.7566	80.0796	81.7889	70.3141	71.2998	64.7566
29.32	83.1541	101.825	73.8274	66.0857	62.625	80.0682	81.757	70.3118	71.2923	64.7694	80.0682	81.757	70.3118	71.2923	64.7694
29.36	83.1518	101.778	73.8197	66.0706	62.625	80.0555	81.7251	70.3092	71.2871	64.7844	80.0555	81.7251	70.3092	71.2871	64.7844
29.4	83.1486	101.732	73.813	66.0547	62.6277	80.044	81.6963	70.3066	71.2781	64.8009	80.044	81.6963	70.3066	71.2781	64.8009
29.44	83.1455	101.683	73.8067	66.0372	62.6266	80.0298	81.6673	70.3037	71.2739	64.8169	80.0298	81.6673	70.3037	71.2739	64.8169
29.48	83.141	101.631	73.8048	66.0259	62.6284	80.0124	81.6402	70.3005	71.2742	64.8315	80.0124	81.6402	70.3005	71.2742	64.8315
29.52	83.1372	101.577	73.7996	66.0128	62.6299	79.9963	81.6144	70.2944	71.2739	64.8478	79.9963	81.6144	70.2944	71.2739	64.8478
29.56	83.1354	101.524	73.7937	65.9991	62.635	79.9802	81.5897	70.2877	71.2745	64.866	79.9802	81.5897	70.2877	71.2745	64.866
29.6	83.134	101.469	73.7857	65.9842	62.6402	79.9638	81.5651	70.2851	71.2762	64.8842	79.9638	81.5651	70.2851	71.2762	64.8842
29.64	83.1331	101.411	73.7808	65.9694	62.6459	79.9511	81.5453	70.2789	71.2763	64.9013	79.9511	81.5453	70.2789	71.2763	64.9013
29.68	83.13	101.354	73.7754	65.9534	62.6496	79.9392	81.5268	70.2718	71.2768	64.9175	79.9392	81.5268	70.2718	71.2768	64.9175
29.72	83.1276	101.296	73.7685	65.9366	62.6509	79.9274	81.5066	70.2668	71.2814	64.9323	79.9274	81.5066	70.2668	71.2814	64.9323
29.76	83.1261	101.238	73.7603	65.9223	62.6537	79.9168	81.4853	70.2664	71.2874	64.9487	79.9168	81.4853	70.2664	71.2874	64.9487
29.8	83.1265	101.18	73.7498	65.9055	62.6599	79.9068	81.4674	70.2652	71.2968	64.9667	79.9068	81.4674	70.2652	71.2968	64.9667
29.84	83.1274	101.123	73.7394	65.8919	62.6645	79.8957	81.4521	70.2621	71.3054	64.9829	79.8957	81.4521	70.2621	71.3054	64.9829
29.88	83.1251	101.068	73.7326	65.8779	62.6668	79.883	81.4391	70.2596	71.3177	65.0005	79.883	81.4391	70.2596	71.3177	65.0005
29.92	83.124	101.01	73.7242	65.8645	62.6697	79.8683	81.4234	70.2585	71.3265	65.0195	79.8683	81.4234	70.2585	71.3265	65.0195
29.96	83.1244	100.952	73.717	65.8505	62.6738	79.8519	81.4094	70.2584	71.3371	65.0354	79.8519	81.4094	70.2584	71.3371	65.0354
30	83.1242	100.896	73.7101	65.8411	62.6788	79.838	81.3958	70.2563	71.3474	65.0532	79.838	81.3958	70.2563	71.3474	65.0532
30.04	83.1264	100.839	73.7057	65.8298	62.6818	79.8273	81.3815	70.2539	71.3557	65.0723	79.8273	81.3815	70.2539	71.3557	65.0723
30.08	83.1273	100.779	73.7031	65.8182	62.685	79.8107	81.3669	70.2541	71.3658	65.0912	79.8107	81.3669	70.2541	71.3658	65.0912
30.12	83.1252	100.716	73.702	65.8069	62.6863	79.7958	81.3515	70.2533	71.3795	65.1092	79.7958	81.3515	70.2533	71.3795	65.1092
30.16	83.1256	100.648	73.7005	65.7957	62.6862	79.7841	81.3361	70.2481	71.3906	65.1275	79.7841	81.3361	70.2481	71.3906	65.1275
30.2	83.1231	100.58	73.6976	65.783	62.6876	79.7706	81.3202	70.2428	71.4034	65.147	79.7706	81.3202	70.2428	71.4034	65.147
30.24	83.1227	100.509	73.6945	65.7701	62.6898	79.7597	81.3003	70.2398	71.418	65.1667	79.7597	81.3003	70.2398	71.418	65.1667
30.28	83.1224	100.438	73.6914	65.7623	62.6931	79.7478	81.2823	70.2387	71.4362	65.186	79.7478	81.2823	70.2387	71.4362	65.186
30.32	83.1273	100.368	73.688	65.7536	62.6969	79.74	81.2613	70.2352	71.4528	65.2065	79.74	81.2613	70.2352	71.4528	65.2065
30.36	83.13	100.299	73.6844	65.7432	62.6994	79.7321	81.2386	70.2327	71.4686	65.225	79.7321	81.2386	70.2327	71.4686	65.225
30.4	83.1276	100.232	73.6832	65.7341	62.7036	79.7235	81.2173	70.2313	71.4847	65.2409	79.7235	81.2173	70.2313	71.4847	65.2409
30.44	83.1243	100.17	73.6825	65.7262	62.7103	79.7152	81.2014	70.2298	71.4995	65.2604	79.7152	81.2014	70.2298	71.4995	65.2604
30.48	83.1234	100.111	73.6769	65.7196	62.7178	79.7082	81.1848	70.2255	71.5142	65.2779	79.7082	81.1848	70.2255	71.5142	65.2779
30.52	83.1208	100.053	73.672	65.7122	62.7196	79.6992	81.167	70.2245	71.5242	65.2961	79.6992	81.167	70.2245	71.5242	65.2961
30.56	83.1158	99.9954	73.6679	65.7065	62.7189	79.6902	81.1519	70.2215	71.5364	65.3157	79.6902	81.1519	70.2215	71.5364	65.3157
30.6	83.1154	99.9355	73.663	65.7015	62.7193	79.679	81.1386	70.2216	71.5506	65.3365	79.679	81.1386	70.2216	71.5506	65.3365
30.64	83.1121	99.8774	73.6561	65.6943	62.7194	79.6728	81.1227	70.2216	71.567	65.3545	79.6728	81.1227	70.2216	71.567	65.3545
30.68	83.111	99.8153	73.6493	65.6879	62.7198	79.6611	81.1056	70.22	71.5801	65.3719	79.6611	81.1056	70.22	71.5801	65.3719
30.72	83.1128	99.7518	73.6431	65.6803	62.7197	79.6501	81.093	70.2186	71.5959	65.3895	79.6501	81.093	70.2186	71.5959	65.3895
30.76	83.1148	99.6866	73.6367	65.6707	62.7192	79.6391	81.0819	70.2182	71.6102	65.407	79.6391	81.0819	70.2182	71.6102	65.407
30.8	83.1148	99.6207	73.6292	65.662	62.7194	79.6281	81.0692	70.2197	71.6257	65.4238	79.6281	81.0692	70.2197	71.6257	65.4238
30.84	83.1124	99.5554	73.6215	65.6529	62.7183	79.6231	81.0584	70.2196	71.6361	65.4441	79.6231	81.0584	70.2196	71.6361	65.4441
30.88	83.114	99.4896	73.6153	65.6449	62.7184	79.6202	81.0499	70.22	71.6494	65.4643	79.6202	81.0499	70.22	71.6494	65.4643
30.92	83.1149	99.4235	73.6105	65.6367	62.7193	79.6133	81.0388	70.2218	71.6647	65.4829	79.6133	81.0388	70.2218	71.6647	65.4829
30.96	83.1115	99.3613	73.6061	65.6294	62.7214	79.6066	81.0267	70.2237	71.6797	65.4997	79.6066	81.0267	70.2237	71.6797	65.4997
31	83.1099	99.2984	73.6021	65.6237	62.7235	79.595	81.0174	70.2266	71.6872	65.5181	79.595	81.0174	70.2266	71.6872	65.5181
31.04	83.1095	99.2374	73.5974	65.6182	62.7231	79.584	81.0125	70.2266	71.695	65.536	79.584	81.0125	70.2266	71.695	65.536
31.08	83.1078	99.1761	73.5944	65.6124	62.7227	79.5732	81.0026	70.2282	71.7025	65.5577	79.5732	81.0026	70.2282	71.7025	65.5577
31.12	83.1087	99.1172	73.5927	65.6063	62.7227	79.5626	80.9967	70.2285	71.712	65.576	79.5626	80.9967	70.2285	71.712	65.576
31.16	83.1089	99.057	73.5917	65.602	62.7221	79.5571	80.9911	70.2308	71.7214	65.5963	79.5571	80.9911	70.2308	71.7214	65.5963
31.2	83.1091	99.0003	73.5894	65.598	62.7222	79.5522	80.9869	70.2351	71.7327	65.6165	79.5522	80.9869	70.2351	71.7327	65.6165
31.24	83.1106	98.9389	73.5857	65.5935	62.7227	79.5487	80.9792	70.2388	71.7437	65.6347	79.5487	80.9792	70.2388	71.7437	65.6347
31.28	83.1101	98.8735	73.5833	65.5936	62.7231	79.5438	80.9749	70.2427	71.7582	65.6499	79.5438	80.9749	70.2427	71.7582	65.6499
31.32	83.1137	98.8076	73.5803	65.5934	62.722	79.5341	80.9734	70.2487	71.7735	65.6632	79.5341	80.9734	70.2487	71.7735	65.6632
31.36	83.1144	98.7429	73.5769	65.5904	62.7229	79.5252	80.9726	70.2544	71.7876	65.6745	79.5252	80.9726	70.2544	71.7876	65.6745
31.4	83.1166	98.6772	73.5756	65.5856	62.724	79.5186	80.9718	70.2616	71.8031	65.6853	79.5186	80.9718	70.2616	71.8031	65.6853
31.44	83.1205	98.6101	73.5726	65.5808	62.7268	79.5094	80.9704	70.2644	71.8207	65.6972	79.5094	80.9704	70.2644	71.8207	65.6972
31.48	83.1208	98.5445	73.5677	65.5761	62.7273	79.502	80.9674	70.2705	71.8389	65.7088	79.502	80.9674	70.2705	71.8389	65.7088
31.52	83.1213	98.4813	73.5659	65.5722	62.7286	79.4902	80.9685	70.2734	71.8532	65.7223	79.4902	80.9685	70.2734	71.8532	65.7223
31.56	83.1195	98.4178	73.5627	65.569	62.7286	79.481	80.9657	70.2754	71.869	65.7345	79.481	80.9657	70.2754	71.869	65.7345
31.6	83.1183	98.3531	73.5607	65.5669	62.7301	79.4752	80.9638	70.2784	71.8897	65.7468	79.4752	80.9638	70.2784	71.8897	65.7468
31.64	83.1148	98.2912	73.559	65.5654	62.7332	79.4685	80.9646	70.2814	71.9091	65.7607	79.4685	80.9646	70.2814	71.9091	65.7607
31.68	83.1123	98.2331	73.5592	65.5641	62.7363	79.4629	80.9616	70.2826	71.9283	65.7721	79.4629	80.9616	70.2826	71.9283	65.7721
31.72	83.1095	98.176	73.559	65.5625	62.7403	79.4553	80.9615	70.2853	71.946	65.7824	79.4553	80.9615	70.2853	71.946	65.7824
31.76	83.1052	98.1193	73.5564	65.5606	62.7407	79.4457	80.9608	70.2838	71.964	65.7948	79.4457	80.9608	70.2838	71.964	65.7948
31.8	83.1	98.0661	73.555	65.5601	62.7382	79.4371	80.9589	70.2841	71.9808	65.8096	79.4371	80.9589	70.2841	71.9808	65.8096
31.84	83.0979	98.0089	73.5553	65.5583	62.7379	79.4279	80.9603	70.2805	72.0021	65.8227	79.4279	80.9603	70.2805	72.0021	65.8227
31.88	83.0954	97.9495	73.5568	65.559	62.7387	79.4187	80.9612	70.2784	72.0259	65.8364	79.4187	80.9612	70.2784	72.0259	65.8364
31.92	83.093	97.8882	73.5582	65.559	62.7365	79.4082	80.9624	70.2785	72.0527	65.8501	79.4082	80.9624	70.2785	72.0527	65.8501
31.96	83.0896	97.8254	73.5598	65.5598	62.735	79.3997	80.9642	70.2782	72.0797	65.864	79.3997	80.9642	70.2782	72.0797	65.864
32	83.0848	97.7618	73.5609	65.5578	62.7348	79.3915	80.9654	70.2777	72.1086	65.8769	79.3915	80.9654	70.2777	72.1086	65.8769
32.04	83.081	97.7012	73.5586	65.559	62.7325	79.3826	80.9701	70.2742	72.1372	65.8899	79.3826	80.9701	70.2742	72.1372	65.8899
32.08	83.0773	97.6436	73.5567	65.5591	62.7315	79.374	80.972	70.2743	72.1642	65.9006	79.374	80.972	70.2743	72.1642	65.9006
32.12	83.0745	97.5842	73.554	65.5603	62.7326	79.3672	80.9757	70.2781	72.1876	65.9149	79.3672	80.9757	70.2781	72.1876	65.9149
32.16	83.068	97.5225	73.5539	65.5637	62.7349	79.362	80.9789	70.2841	72.2153	65.9287	79.362	80.9789	70.2841	72.2153	65.9287
32.2	83.0651	97.462	73.5521	65.5639	62.734	79.3585	80.982	70.29	72.2454	65.9452	79.3585	80.982	70.29	72.2454	65.9452
32.24	83.0623	97.4064	73.5491	65.5646	62.732	79.3549	80.9817	70.2962	72.2778	65.9593	79.3549	80.9817	70.2962	72.2778	65.9593
32.28	83.0638	97.3505	73.5456	65.5634	62.7321	79.3504	80.9769	70.3004	72.3094	65.9715	79.3504	80.9769	70.3004	72.3094	65.9715
32.32	83.0647	97.2972	73.5427	65.5641	62.7291	79.3428	80.9762	70.3062	72.3393	65.982	79.3428	80.9762	70.3062	72.3393	65.982
32.36	83.0675	97.2396	73.5401	65.5635	62.7282	79.341	80.9759	70.312	72.3678	65.996	79.341	80.9759	70.312	72.3678	65.996
32.4	83.0676	97.1824	73.5372	65.5662	62.7291	79.3405	80.9718	70.3171	72.3965	66.0105	79.3405	80.9718	70.3171	72.3965	66.0105
32.44	83.0666	97.1302	73.5338	65.5709	62.7281	79.3376	80.9695	70.3259	72.4221	66.025	79.3376	80.9695	70.3259	72.4221	66.025
32.48	83.0629	97.0763	73.5312	65.5712	62.7285	79.3345	80.9661	70.3377	72.4458	66.0399	79.3345	80.9661	70.3377	72.4458	66.0399
32.52	83.0612	97.0193	73.5275	65.5681	62.7284	79.3307	80.9641	70.3481	72.4699	66.0555	79.3307	80.9641	70.3481	72.4699	66.0555
32.56	83.0614	96.9666	73.522	65.5669	62.7288	79.3266	80.9627	70.3569	72.493	66.0701	79.3266	80.9627	70.3569	72.493	66.0701
32.6	83.0637	96.9167	73.5167	65.5672	62.7277	79.3235	80.9663	70.3647	72.5187	66.084	79.3235	80.9663	70.3647	72.5187	66.084
32.64	83.0655	96.8695	73.5108	65.5716	62.7275	79.3221	80.9681	70.3721	72.5476	66.0993	79.3221	80.9681	70.3721	72.5476	66.0993
32.68	83.0683	96.8215	73.5094	65.5774	62.7263	79.3203	80.9738	70.3796	72.5725	66.1161	79.3203	80.9738	70.3796	72.5725	66.1161
32.72	83.0686	96.7698	73.5064	65.5826	62.7273	79.3175	80.9827	70.3874	72.5964	66.1323	79.3175	80.9827	70.3874	72.5964	66.1323
32.76	83.0691	96.7147	73.5048	65.5882	62.7286	79.3135	80.99	70.3945	72.6233	66.1443	79.3135	80.99	70.3945	72.6233	66.1443
32.8	83.0716	96.6594	73.5003	65.5915	62.7276	79.3077	80.9975	70.4031	72.6466	66.155	79.3077	80.9975	70.4031	72.6466	66.155
32.84	83.0744	96.6079	73.4955	65.5936	62.725	79.3042	81.0033	70.4159	72.6683	66.1647	79.3042	81.0033	70.4159	72.6683	66.1647
32.88	83.0794	96.5571	73.4923	65.5961	62.7234	79.3022	81.0086	70.4301	72.6915	66.1748	79.3022	81.0086	70.4301	72.6915	66.1748
32.92	83.0834	96.5023	73.4869	65.5971	62.7179	79.3006	81.0155	70.4445	72.7138	66.1869	79.3006	81.0155	70.4445	72.7138	66.1869
32.96	83.0841	96.4497	73.4833	65.5986	62.7154	79.2963	81.021	70.457	72.7365	66.1994	79.2963	81.021	70.457	72.7365	66.1994
33	83.0854	96.392	73.4825	65.6006	62.7117	79.2921	81.0242	70.4692	72.7583	66.2113	79.2921	81.0242	70.4692	72.7583	66.2113
33.04	83.088	96.3352	73.4814	65.6006	62.7119	79.2855	81.0328	70.4807	72.7812	66.2244	79.2855	81.0328	70.4807	72.7812	66.2244
33.08	83.0874	96.278	73.4817	65.6021	62.71	79.2804	81.0432	70.4903	72.8028	66.2384	79.2804	81.0432	70.4903	72.8028	66.2384
33.12	83.0857	96.2237	73.4838	65.6035	62.7087	79.2733	81.0565	70.4995	72.8264	66.252	79.2733	81.0565	70.4995	72.8264	66.252
33.16	83.0853	96.1716	73.4887	65.6022	62.7066	79.2676	81.0686	70.508	72.848	66.2642	79.2676	81.0686	70.508	72.848	66.2642
33.2	83.0808	96.1139	73.4932	65.6013	62.705	79.2612	81.0772	70.5166	72.874	66.2798	79.2612	81.0772	70.5166	72.874	66.2798
33.24	83.0786	96.058	73.495	65.6014	62.7036	79.2532	81.0862	70.5266	72.8974	66.2936	79.2532	81.0862	70.5266	72.8974	66.2936
33.28	83.0736	96.0005	73.4946	65.6022	62.7048	79.2461	81.0914	70.5372	72.92	66.3051	79.2461	81.0914	70.5372	72.92	66.3051
33.32	83.0716	95.9424	73.4999	65.6019	62.7029	79.2392	81.1017	70.5442	72.943	66.3174	79.2392	81.1017	70.5442	72.943	66.3174
33.36	83.0683	95.8843	73.5087	65.6033	62.7017	79.2343	81.1098	70.5489	72.9621	66.3273	79.2343	81.1098	70.5489	72.9621	66.3273
33.4	83.0639	95.8282	73.5143	65.6029	62.7036	79.2299	81.1153	70.5567	72.9836	66.3377	79.2299	81.1153	70.5567	72.9836	66.3377
33.44	83.0578	95.7786	73.518	65.602	62.7027	79.2261	81.1173	70.5631	73.005	66.3448	79.2261	81.1173	70.5631	73.005	66.3448
33.48	83.0514	95.7243	73.5206	65.6032	62.7	79.2207	81.1171	70.5717	73.0245	66.353	79.2207	81.1171	70.5717	73.0245	66.353
33.52	83.0447	95.672	73.5197	65.6047	62.7005	79.2162	81.1165	70.5814	73.047	66.3578	79.2162	81.1165	70.5814	73.047	66.3578
33.56	83.0391	95.6241	73.522	65.6068	62.6997	79.2122	81.1156	70.5912	73.0663	66.3616	79.2122	81.1156	70.5912	73.0663	66.3616
33.6	83.0368	95.5764	73.5235	65.6081	62.6969	79.2102	81.1138	70.6009	73.085	66.3694	79.2102	81.1138	70.6009	73.085	66.3694
33.64	83.0368	95.5223	73.5223	65.6084	62.6972	79.2088	81.114	70.6091	73.1036	66.3746	79.2088	81.114	70.6091	73.1036	66.3746
33.68	83.038	95.4667	73.5211	65.609	62.6982	79.2068	81.1158	70.6147	73.1271	66.3807	79.2068	81.1158	70.6147	73.1271	66.3807
33.72	83.0377	95.413	73.5223	65.609	62.6997	79.2042	81.1196	70.6231	73.1509	66.3882	79.2042	81.1196	70.6231	73.1509	66.3882
33.76	83.0385	95.3634	73.5253	65.6094	62.6991	79.2022	81.121	70.6295	73.1747	66.3963	79.2022	81.121	70.6295	73.1747	66.3963
33.8	83.0397	95.3127	73.527	65.607	62.7005	79.1961	81.1221	70.6375	73.2043	66.4006	79.1961	81.1221	70.6375	73.2043	66.4006
33.84	83.0438	95.2574	73.5308	65.6039	62.7028	79.1926	81.1215	70.6452	73.2333	66.4045	79.1926	81.1215	70.6452	73.2333	66.4045
33.88	83.0512	95.2005	73.5327	65.6023	62.7024	79.191	81.1232	70.6548	73.2586	66.4087	79.191	81.1232	70.6548	73.2586	66.4087
33.92	83.0561	95.1445	73.5325	65.6019	62.7018	79.1854	81.1202	70.6621	73.278	66.4139	79.1854	81.1202	70.6621	73.278	66.4139
33.96	83.0617	95.0905	73.5332	65.6027	62.7008	79.1772	81.116	70.6673	73.2949	66.4203	79.1772	81.116	70.6673	73.2949	66.4203
34	83.0634	95.0333	73.5341	65.6044	62.7014	79.1669	81.1127	70.6737	73.3139	66.4287	79.1669	81.1127	70.6737	73.3139	66.4287
34.04	83.0642	94.9773	73.5343	65.608	62.7057	79.1599	81.113	70.6795	73.3345	66.4311	79.1599	81.113	70.6795	73.3345	66.4311
34.08	83.0667	94.9166	73.5332	65.6073	62.7089	79.1522	81.1124	70.688	73.3539	66.4367	79.1522	81.1124	70.688	73.3539	66.4367
34.12	83.0711	94.86	73.5359	65.6084	62.7106	79.1457	81.1122	70.6968	73.3735	66.4439	79.1457	81.1122	70.6968	73.3735	66.4439
34.16	83.0765	94.8002	73.5376	65.6089	62.711	79.1403	81.1104	70.7025	73.3941	66.4487	79.1403	81.1104	70.7025	73.3941	66.4487
34.2	83.0824	94.7434	73.5407	65.6082	62.7108	79.1356	81.1095	70.7091	73.4105	66.451	79.1356	81.1095	70.7091	73.4105	66.451
34.24	83.0896	94.688	73.5438	65.6082	62.7115	79.1312	81.1069	70.7125	73.4313	66.4567	79.1312	81.1069	70.7125	73.4313	66.4567
34.28	83.0978	94.6312	73.5504	65.6082	62.7117	79.123	81.1061	70.7165	73.4514	66.4629	79.123	81.1061	70.7165	73.4514	66.4629
34.32	83.1047	94.5741	73.5561	65.6064	62.7133	79.1133	81.1099	70.7216	73.4701	66.4691	79.1133	81.1099	70.7216	73.4701	66.4691
34.36	83.1115	94.5162	73.5601	65.6043	62.7157	79.1057	81.1111	70.727	73.4905	66.474	79.1057	81.1111	70.727	73.4905	66.474
34.4	83.1172	94.4587	73.5606	65.602	62.7193	79.0968	81.1135	70.732	73.5117	66.4786	79.0968	81.1135	70.732	73.5117	66.4786
34.44	83.1243	94.4062	73.5628	65.5984	62.7231	79.0867	81.1128	70.7351	73.5364	66.4816	79.0867	81.1128	70.7351	73.5364	66.4816
34.48	83.1303	94.355	73.5668	65.5954	62.7264	79.0777	81.1144	70.7379	73.5584	66.4843	79.0777	81.1144	70.7379	73.5584	66.4843
34.52	83.1364	94.3045	73.5685	65.5933	62.7269	79.0716	81.1159	70.7435	73.5808	66.4846	79.0716	81.1159	70.7435	73.5808	66.4846
34.56	83.1423	94.2486	73.5719	65.5905	62.7282	79.0699	81.1184	70.7492	73.6046	66.4861	79.0699	81.1184	70.7492	73.6046	66.4861
34.6	83.1496	94.1897	73.5747	65.5892	62.7282	79.0684	81.1186	70.7498	73.6256	66.4885	79.0684	81.1186	70.7498	73.6256	66.4885
34.64	83.1549	94.1282	73.5821	65.588	62.7287	79.0664	81.1174	70.7503	73.6431	66.4885	79.0664	81.1174	70.7503	73.6431	66.4885
34.68	83.1579	94.0687	73.59	65.5871	62.7297	79.0638	81.1195	70.752	73.6628	66.4897	79.0638	81.1195	70.752	73.6628	66.4897
34.72	83.1627	94.0113	73.599	65.5843	62.7328	79.0596	81.1217	70.7542	73.6852	66.4903	79.0596	81.1217	70.7542	73.6852	66.4903
34.76	83.1672	93.9523	73.6056	65.5835	62.734	79.0577	81.1272	70.7582	73.706	66.4927	79.0577	81.1272	70.7582	73.706	66.4927
34.8	83.172	93.8901	73.612	65.5834	62.7351	79.054	81.1282	70.7622	73.7289	66.4962	79.054	81.1282	70.7622	73.7289	66.4962
34.84	83.1746	93.8276	73.6174	65.5879	62.7407	79.0514	81.1333	70.7683	73.755	66.5004	79.0514	81.1333	70.7683	73.755	66.5004
34.88	83.1805	93.7724	73.6247	65.5888	62.7442	79.051	81.1376	70.7745	73.7835	66.502	79.051	81.1376	70.7745	73.7835	66.502
34.92	83.1847	93.7137	73.6265	65.5881	62.7467	79.0524	81.1379	70.7804	73.8104	66.5013	79.0524	81.1379	70.7804	73.8104	66.5013
34.96	83.1896	93.656	73.6277	65.5823	62.7465	79.055	81.1398	70.7871	73.8366	66.5025	79.055	81.1398	70.7871	73.8366	66.5025
35	83.1951	93.5974	73.6329	65.5755	62.7455	79.0591	81.1415	70.7935	73.8636	66.5032	79.0591	81.1415	70.7935	73.8636	66.5032
35.04	83.2003	93.5371	73.6389	65.5713	62.7479	79.0622	81.1456	70.8012	73.8929	66.5052	79.0622	81.1456	70.8012	73.8929	66.5052
35.08	83.2008	93.4744	73.6451	65.5666	62.7493	79.0638	81.1518	70.8089	73.9192	66.5072	79.0638	81.1518	70.8089	73.9192	66.5072
35.12	83.2052	93.4161	73.6511	65.56	62.7538	79.0689	81.1545	70.8162	73.947	66.5086	79.0689	81.1545	70.8162	73.947	66.5086
35.16	83.209	93.3578	73.6602	65.5501	62.7551	79.0755	81.1538	70.822	73.9766	66.5063	79.0755	81.1538	70.822	73.9766	66.5063
35.2	83.212	93.3011	73.668	65.5404	62.7584	79.0834	81.1524	70.832	74.0041	66.506	79.0834	81.1524	70.832	74.0041	66.506
35.24	83.2117	93.2472	73.672	65.5326	62.7603	79.0891	81.1502	70.8379	74.0313	66.5054	79.0891	81.1502	70.8379	74.0313	66.5054
35.28	83.2106	93.193	73.6749	65.5239	62.7597	79.0944	81.1513	70.8435	74.0578	66.506	79.0944	81.1513	70.8435	74.0578	66.506
35.32	83.2108	93.1363	73.6792	65.5152	62.7593	79.0981	81.1538	70.8472	74.0851	66.5062	79.0981	81.1538	70.8472	74.0851	66.5062
35.36	83.2112	93.0821	73.6821	65.5064	62.7588	79.1034	81.1599	70.8505	74.1169	66.5054	79.1034	81.1599	70.8505	74.1169	66.5054
35.4	83.2128	93.0264	73.6827	65.5001	62.761	79.1061	81.1647	70.8553	74.1483	66.5034	79.1061	81.1647	70.8553	74.1483	66.5034
35.44	83.217	92.9687	73.684	65.4954	62.7627	79.1068	81.1677	70.8586	74.1799	66.5023	79.1068	81.1677	70.8586	74.1799	66.5023
35.48	83.2161	92.9084	73.6854	65.4922	62.7652	79.1105	81.1659	70.8631	74.2122	66.5026	79.1105	81.1659	70.8631	74.2122	66.5026
35.52	83.2158	92.8511	73.6891	65.4886	62.7687	79.1144	81.1642	70.8713	74.2453	66.5026	79.1144	81.1642	70.8713	74.2453	66.5026
35.56	83.2135	92.7942	73.6936	65.4843	62.7696	79.1168	81.1616	70.8773	74.2767	66.5043	79.1168	81.1616	70.8773	74.2767	66.5043
35.6	83.2105	92.7361	73.6959	65.4798	62.7689	79.1221	81.1619	70.8859	74.3084	66.5056	79.1221	81.1619	70.8859	74.3084	66.5056
35.64	83.2083	92.6831	73.6999	65.4736	62.7675	79.1251	81.1624	70.8936	74.3432	66.5044	79.1251	81.1624	70.8936	74.3432	66.5044
35.68	83.2045	92.632	73.7017	65.4661	62.7657	79.1229	81.1677	70.9041	74.3719	66.5032	79.1229	81.1677	70.9041	74.3719	66.5032
35.72	83.2023	92.5776	73.7013	65.4591	62.7629	79.1228	81.1697	70.913	74.4024	66.5044	79.1228	81.1697	70.913	74.4024	66.5044
35.76	83.2016	92.5226	73.6993	65.4545	62.7633	79.1222	81.1756	70.9223	74.4313	66.5038	79.1222	81.1756	70.9223	74.4313	66.5038
35.8	83.1996	92.4678	73.699	65.4473	62.7627	79.1192	81.1786	70.9287	74.4645	66.504	79.1192	81.1786	70.9287	74.4645	66.504
35.84	83.2043	92.4138	73.6993	65.4414	62.7627	79.1195	81.1778	70.9362	74.498	66.5029	79.1195	81.1778	70.9362	74.498	66.5029
35.88	83.2098	92.3585	73.6993	65.4372	62.7613	79.1226	81.1807	70.9439	74.5302	66.5026	79.1226	81.1807	70.9439	74.5302	66.5026
35.92	83.2144	92.3031	73.6999	65.4353	62.7623	79.1253	81.181	70.9476	74.5655	66.503	79.1253	81.181	70.9476	74.5655	66.503
35.96	83.2206	92.2477	73.7032	65.4336	62.7645	79.1288	81.1796	70.953	74.5981	66.5048	79.1288	81.1796	70.953	74.5981	66.5048
36	83.2254	92.1933	73.7071	65.4255	62.7654	79.131	81.1752	70.959	74.6317	66.5049	79.131	81.1752	70.959	74.6317	66.5049
36.04	83.2305	92.1389	73.7094	65.4238	62.765	79.1285	81.1731	70.9615	74.6651	66.5091	79.1285	81.1731	70.9615	74.6651	66.5091
36.08	83.2324	92.0855	73.7102	65.4185	62.7673	79.1276	81.1733	70.9643	74.6989	66.5136	79.1276	81.1733	70.9643	74.6989	66.5136
36.12	83.2306	92.0319	73.7138	65.4117	62.7668	79.1248	81.1679	70.9685	74.733	66.5189	79.1248	81.1679	70.9685	74.733	66.5189
36.16	83.2322	91.9794	73.7187	65.4065	62.7656	79.1218	81.166	70.975	74.7645	66.5219	79.1218	81.166	70.975	74.7645	66.5219
36.2	83.2334	91.9272	73.7247	65.3978	62.7647	79.1189	81.1622	70.9814	74.7999	66.5243	79.1189	81.1622	70.9814	74.7999	66.5243
36.24	83.2398	91.8775	73.7301	65.3905	62.7626	79.12	81.1572	70.9878	74.8325	66.5278	79.12	81.1572	70.9878	74.8325	66.5278
36.28	83.2439	91.8255	73.7341	65.3878	62.764	79.1195	81.1522	70.9913	74.8605	66.5316	79.1195	81.1522	70.9913	74.8605	66.5316
36.32	83.2464	91.7711	73.7367	65.387	62.7631	79.1174	81.1485	70.993	74.8924	66.5356	79.1174	81.1485	70.993	74.8924	66.5356
36.36	83.2502	91.7168	73.7381	65.3875	62.7652	79.1175	81.1411	70.998	74.9248	66.5363	79.1175	81.1411	70.998	74.9248	66.5363
36.4	83.2556	91.6618	73.7416	65.3862	62.7674	79.1156	81.1355	71.0008	74.9584	66.5375	79.1156	81.1355	71.0008	74.9584	66.5375
36.44	83.261	91.6079	73.7444	65.3848	62.7684	79.1119	81.1294	71.0053	74.9941	66.5408	79.1119	81.1294	71.0053	74.9941	66.5408
36.48	83.268	91.5531	73.7469	65.3847	62.7686	79.1094	81.1282	71.0115	75.0277	66.5444	79.1094	81.1282	71.0115	75.0277	66.5444
36.52	83.2756	91.4993	73.7518	65.3843	62.772	79.1025	81.1261	71.018	75.0595	66.5495	79.1025	81.1261	71.018	75.0595	66.5495
36.56	83.2824	91.4447	73.7539	65.3838	62.7723	79.0951	81.1201	71.0265	75.0928	66.5532	79.0951	81.1201	71.0265	75.0928	66.5532
36.6	83.2893	91.3886	73.7592	65.3818	62.772	79.0881	81.1174	71.0321	75.1251	66.5558	79.0881	81.1174	71.0321	75.1251	66.5558
36.64	83.2979	91.3309	73.7658	65.3818	62.7715	79.0819	81.1138	71.0375	75.1571	66.5591	79.0819	81.1138	71.0375	75.1571	66.5591
36.68	83.3068	91.2705	73.7718	65.3825	62.7744	79.0799	81.1052	71.0432	75.1845	66.5609	79.0799	81.1052	71.0432	75.1845	66.5609
36.72	83.3143	91.213	73.781	65.3836	62.7771	79.0822	81.0976	71.0485	75.2153	66.5622	79.0822	81.0976	71.0485	75.2153	66.5622
36.76	83.3224	91.1539	73.7885	65.3829	62.7813	79.0808	81.0913	71.0494	75.249	66.5635	79.0808	81.0913	71.0494	75.249	66.5635
36.8	83.3282	91.0937	73.7967	65.3786	62.7833	79.0803	81.0863	71.0508	75.2802	66.5671	79.0803	81.0863	71.0508	75.2802	66.5671
36.84	83.3342	91.0324	73.8033	65.3714	62.7903	79.0829	81.0827	71.0533	75.3136	66.569	79.0829	81.0827	71.0533	75.3136	66.569
36.88	83.3404	90.9735	73.8084	65.3665	62.7927	79.0813	81.0764	71.0536	75.344	66.569	79.0813	81.0764	71.0536	75.344	66.569
36.92	83.3467	90.917	73.8136	65.3591	62.7935	79.0787	81.0689	71.0535	75.3749	66.5725	79.0787	81.0689	71.0535	75.3749	66.5725
36.96	83.355	90.8597	73.8181	65.3498	62.7958	79.0747	81.0621	71.0557	75.4078	66.573	79.0747	81.0621	71.0557	75.4078	66.573
37	83.3653	90.801	73.8203	65.3389	62.7972	79.0702	81.0553	71.0561	75.4395	66.5738	79.0702	81.0553	71.0561	75.4395	66.5738
37.04	83.3754	90.7435	73.8217	65.3296	62.7971	79.0702	81.0502	71.0603	75.4705	66.5747	79.0702	81.0502	71.0603	75.4705	66.5747
37.08	83.385	90.6872	73.823	65.3202	62.7979	79.0702	81.0444	71.0638	75.5018	66.5746	79.0702	81.0444	71.0638	75.5018	66.5746
37.12	83.3928	90.6284	73.8242	65.3116	62.8008	79.0683	81.0393	71.0665	75.5313	66.5758	79.0683	81.0393	71.0665	75.5313	66.5758
37.16	83.4005	90.5657	73.8248	65.3064	62.8028	79.0706	81.0319	71.0704	75.5603	66.5788	79.0706	81.0319	71.0704	75.5603	66.5788
37.2	83.4065	90.5061	73.8255	65.3001	62.8067	79.0715	81.0239	71.0713	75.5896	66.582	79.0715	81.0239	71.0713	75.5896	66.582
37.24	83.416	90.4463	73.8283	65.2946	62.8091	79.0711	81.0138	71.074	75.6183	66.5856	79.0711	81.0138	71.074	75.6183	66.5856
37.28	83.4218	90.387	73.8329	65.2892	62.8111	79.0746	81.0074	71.0773	75.6488	66.5891	79.0746	81.0074	71.0773	75.6488	66.5891
37.32	83.4279	90.3309	73.836	65.2837	62.812	79.0799	80.9989	71.0799	75.6791	66.5924	79.0799	80.9989	71.0799	75.6791	66.5924
37.36	83.4346	90.2774	73.8387	65.2781	62.8109	79.0833	80.9897	71.082	75.7109	66.5955	79.0833	80.9897	71.082	75.7109	66.5955
37.4	83.443	90.2238	73.847	65.274	62.8116	79.0863	80.9804	71.0843	75.7423	66.5981	79.0863	80.9804	71.0843	75.7423	66.5981
37.44	83.4508	90.1655	73.8505	65.2704	62.8102	79.0887	80.9716	71.0886	75.771	66.6038	79.0887	80.9716	71.0886	75.771	66.6038
37.48	83.4589	90.1099	73.8556	65.2664	62.8103	79.0909	80.9616	71.0917	75.799	66.6092	79.0909	80.9616	71.0917	75.799	66.6092
37.52	83.4649	90.0523	73.8626	65.2624	62.8119	79.0938	80.9545	71.0965	75.8284	66.6158	79.0938	80.9545	71.0965	75.8284	66.6158
37.56	83.474	89.9949	73.8673	65.2581	62.811	79.096	80.946	71.1023	75.8555	66.6214	79.096	80.946	71.1023	75.8555	66.6214
37.6	83.4795	89.9403	73.8705	65.2552	62.8109	79.0958	80.9362	71.1082	75.8819	66.6245	79.0958	80.9362	71.1082	75.8819	66.6245
37.64	83.4866	89.8866	73.8694	65.2537	62.809	79.0971	80.9281	71.1145	75.9096	66.6295	79.0971	80.9281	71.1145	75.9096	66.6295
37.68	83.4973	89.8367	73.8682	65.2532	62.809	79.0969	80.9158	71.1173	75.9371	66.6349	79.0969	80.9158	71.1173	75.9371	66.6349
37.72	83.5055	89.7852	73.8652	65.2495	62.8081	79.1009	80.9034	71.1211	75.9651	66.6376	79.1009	80.9034	71.1211	75.9651	66.6376
37.76	83.5127	89.7335	73.8647	65.2422	62.8084	79.1018	80.8897	71.1264	75.9916	66.6423	79.1018	80.8897	71.1264	75.9916	66.6423
37.8	83.5204	89.6834	73.8616	65.235	62.8118	79.1034	80.8778	71.1315	76.0183	66.6451	79.1034	80.8778	71.1315	76.0183	66.6451
37.84	83.5311	89.633	73.8568	65.2265	62.8147	79.1043	80.8686	71.1373	76.0437	66.6498	79.1043	80.8686	71.1373	76.0437	66.6498
37.88	83.5393	89.5855	73.8532	65.2186	62.818	79.1071	80.8619	71.1407	76.0673	66.6542	79.1071	80.8619	71.1407	76.0673	66.6542
37.92	83.5467	89.5373	73.8485	65.2108	62.8226	79.1095	80.853	71.1438	76.0893	66.659	79.1095	80.853	71.1438	76.0893	66.659
37.96	83.5576	89.4892	73.8463	65.1999	62.8289	79.112	80.8443	71.1476	76.1116	66.6628	79.112	80.8443	71.1476	76.1116	66.6628
38	83.5673	89.4367	73.8474	65.1913	62.8341	79.1168	80.8358	71.1529	76.1372	66.6659	79.1168	80.8358	71.1529	76.1372	66.6659
38.04	83.5803	89.3866	73.8457	65.1843	62.837	79.1201	80.8258	71.1556	76.1624	66.6701	79.1201	80.8258	71.1556	76.1624	66.6701
38.08	83.5935	89.3368	73.8449	65.1788	62.8416	79.1237	80.8197	71.1618	76.1883	66.6752	79.1237	80.8197	71.1618	76.1883	66.6752
38.12	83.6062	89.29	73.8452	65.1728	62.8448	79.1312	80.8112	71.1669	76.2148	66.6787	79.1312	80.8112	71.1669	76.2148	66.6787
38.16	83.6181	89.2401	73.8425	65.1667	62.8484	79.1405	80.8026	71.1723	76.2406	66.6829	79.1405	80.8026	71.1723	76.2406	66.6829
38.2	83.6292	89.1867	73.841	65.1583	62.853	79.1458	80.7963	71.1769	76.2658	66.6901	79.1458	80.7963	71.1769	76.2658	66.6901
38.24	83.6428	89.1374	73.8361	65.1497	62.8596	79.1488	80.7876	71.1813	76.2919	66.696	79.1488	80.7876	71.1813	76.2919	66.696
38.28	83.6579	89.0891	73.8327	65.1448	62.8665	79.1534	80.7799	71.1844	76.316	66.7045	79.1534	80.7799	71.1844	76.316	66.7045
38.32	83.6719	89.0444	73.8271	65.14	62.8718	79.1546	80.7717	71.1903	76.341	66.7114	79.1546	80.7717	71.1903	76.341	66.7114
38.36	83.6847	88.9959	73.8236	65.1337	62.8774	79.1551	80.7582	71.1961	76.3649	66.7168	79.1551	80.7582	71.1961	76.3649	66.7168
38.4	83.7009	88.9481	73.8184	65.1268	62.8823	79.1568	80.7482	71.2006	76.3866	66.7211	79.1568	80.7482	71.2006	76.3866	66.7211
38.44	83.7158	88.9018	73.8167	65.122	62.8864	79.1537	80.735	71.205	76.4092	66.7273	79.1537	80.735	71.205	76.4092	66.7273
38.48	83.7285	88.8516	73.814	65.1205	62.8883	79.1556	80.7239	71.2091	76.4307	66.7291	79.1556	80.7239	71.2091	76.4307	66.7291
38.52	83.7363	88.8038	73.8105	65.1171	62.8941	79.1586	80.7122	71.2118	76.449	66.7346	79.1586	80.7122	71.2118	76.449	66.7346
38.56	83.7491	88.7581	73.8082	65.113	62.8982	79.1605	80.6972	71.2152	76.4701	66.7385	79.1605	80.6972	71.2152	76.4701	66.7385
38.6	83.7611	88.7142	73.8083	65.1084	62.9036	79.1577	80.6802	71.2166	76.4906	66.7421	79.1577	80.6802	71.2166	76.4906	66.7421
38.64	83.7748	88.6695	73.8065	65.1079	62.9071	79.1557	80.6651	71.2189	76.5119	66.7458	79.1557	80.6651	71.2189	76.5119	66.7458
38.68	83.7873	88.6258	73.8026	65.107	62.9133	79.1532	80.6523	71.2251	76.5307	66.7497	79.1532	80.6523	71.2251	76.5307	66.7497
38.72	83.8011	88.5826	73.7977	65.1074	62.9182	79.1504	80.6389	71.2284	76.5517	66.7514	79.1504	80.6389	71.2284	76.5517	66.7514
38.76	83.8131	88.5387	73.7926	65.1063	62.9223	79.1464	80.6273	71.229	76.5719	66.7522	79.1464	80.6273	71.229	76.5719	66.7522
38.8	83.8258	88.4999	73.7859	65.106	62.9247	79.1481	80.6135	71.2296	76.5926	66.7555	79.1481	80.6135	71.2296	76.5926	66.7555
38.84	83.8392	88.4593	73.7799	65.104	62.9272	79.1469	80.5994	71.2287	76.6143	66.7583	79.1469	80.5994	71.2287	76.6143	66.7583
38.88	83.8509	88.4177	73.7743	65.1004	62.9309	79.1427	80.582	71.2289	76.6371	66.7627	79.1427	80.582	71.2289	76.6371	66.7627
38.92	83.8619	88.3784	73.7703	65.0975	62.9346	79.1438	80.5688	71.2278	76.6587	66.7686	79.1438	80.5688	71.2278	76.6587	66.7686
38.96	83.8721	88.3384	73.7687	65.095	62.9387	79.1426	80.5555	71.225	76.6794	66.7746	79.1426	80.5555	71.225	76.6794	66.7746
39	83.8818	88.2967	73.7648	65.0906	62.9423	79.1396	80.5409	71.2241	76.6983	66.7828	79.1396	80.5409	71.2241	76.6983	66.7828
39.04	83.8914	88.2556	73.7639	65.085	62.9455	79.1436	80.5265	71.2223	76.7159	66.7877	79.1436	80.5265	71.2223	76.7159	66.7877
39.08	83.9003	88.2085	73.7649	65.0791	62.9513	79.1458	80.5114	71.2221	76.7333	66.7971	79.1458	80.5114	71.2221	76.7333	66.7971
39.12	83.9085	88.1658	73.7629	65.0732	62.9568	79.1462	80.4964	71.2248	76.7525	66.8058	79.1462	80.4964	71.2248	76.7525	66.8058
39.16	83.9141	88.124	73.7607	65.0669	62.9608	79.1475	80.4829	71.2262	76.7725	66.8151	79.1475	80.4829	71.2262	76.7725	66.8151
39.2	83.9181	88.0799	73.7576	65.062	62.9642	79.1475	80.4694	71.2244	76.7922	66.8226	79.1475	80.4694	71.2244	76.7922	66.8226
39.24	83.9213	88.0397	73.7579	65.0562	62.9695	79.1513	80.455	71.2202	76.8132	66.8288	79.1513	80.455	71.2202	76.8132	66.8288
39.28	83.9246	88.0013	73.7549	65.0489	62.9743	79.1532	80.4391	71.217	76.831	66.8334	79.1532	80.4391	71.217	76.831	66.8334
39.32	83.9341	87.9609	73.7525	65.0401	62.9773	79.1523	80.4223	71.2094	76.8453	66.8389	79.1523	80.4223	71.2094	76.8453	66.8389
39.36	83.9399	87.9214	73.7513	65.032	62.9816	79.1499	80.4088	71.2046	76.8602	66.8427	79.1499	80.4088	71.2046	76.8602	66.8427
39.4	83.9454	87.8785	73.7495	65.0228	62.9853	79.1471	80.3939	71.1955	76.8731	66.8467	79.1471	80.3939	71.1955	76.8731	66.8467
39.44	83.9523	87.8373	73.7462	65.0162	62.9905	79.1467	80.3805	71.1851	76.8873	66.855	79.1467	80.3805	71.1851	76.8873	66.855
39.48	83.9591	87.7955	73.742	65.0081	62.9914	79.144	80.3694	71.1736	76.9015	66.8619	79.144	80.3694	71.1736	76.9015	66.8619
39.52	83.9659	87.7547	73.7391	65.0039	62.9935	79.145	80.3562	71.1618	76.9134	66.869	79.145	80.3562	71.1618	76.9134	66.869
39.56	83.9749	87.7168	73.7367	64.9997	62.997	79.1488	80.346	71.1513	76.9264	66.875	79.1488	80.346	71.1513	76.9264	66.875
39.6	83.9807	87.6773	73.7331	64.9958	63.0002	79.1501	80.3376	71.1423	76.9413	66.8792	79.1501	80.3376	71.1423	76.9413	66.8792
39.64	83.9861	87.6366	73.7299	64.9923	63.0031	79.1498	80.3306	71.1314	76.9555	66.8848	79.1498	80.3306	71.1314	76.9555	66.8848
39.68	83.9939	87.5936	73.7255	64.9877	63.0077	79.149	80.322	71.1244	76.966	66.8892	79.149	80.322	71.1244	76.966	66.8892
39.72	84.0033	87.5468	73.7209	64.9815	63.0125	79.1484	80.3159	71.117	76.9778	66.8948	79.1484	80.3159	71.117	76.9778	66.8948
39.76	84.0115	87.5025	73.715	64.9731	63.0172	79.1443	80.3107	71.112	76.9937	66.9027	79.1443	80.3107	71.112	76.9937	66.9027
39.8	84.0189	87.4599	73.7087	64.9649	63.0218	79.1387	80.3011	71.106	77.0064	66.9067	79.1387	80.3011	71.106	77.0064	66.9067
39.84	84.0269	87.4197	73.7021	64.9562	63.028	79.132	80.2933	71.0992	77.0181	66.9092	79.132	80.2933	71.0992	77.0181	66.9092
39.88	84.0364	87.3789	73.6996	64.9507	63.0324	79.1231	80.2805	71.0907	77.0301	66.9112	79.1231	80.2805	71.0907	77.0301	66.9112
39.92	84.0422	87.3382	73.6951	64.9437	63.0358	79.1177	80.2681	71.0835	77.0429	66.9168	79.1177	80.2681	71.0835	77.0429	66.9168
39.96	84.0517	87.2935	73.6905	64.9388	63.0398	79.1129	80.2556	71.0771	77.059	66.9219	79.1129	80.2556	71.0771	77.059	66.9219
40	84.0625	87.2464	73.6835	64.9336	63.0437	79.1073	80.2446	71.0683	77.0711	66.9286	79.1073	80.2446	71.0683	77.0711	66.9286
40.04	84.0727	87.201	73.6764	64.9307	63.049	79.0986	80.2322	71.0572	77.0817	66.935	79.0986	80.2322	71.0572	77.0817	66.935
40.08	84.083	87.1553	73.669	64.9267	63.0527	79.0908	80.221	71.0476	77.0919	66.9395	79.0908	80.221	71.0476	77.0919	66.9395
40.12	84.0924	87.1064	73.6616	64.9278	63.0586	79.0812	80.2123	71.04	77.1013	66.9452	79.0812	80.2123	71.04	77.1013	66.9452
40.16	84.1049	87.0599	73.6544	64.9257	63.0649	79.0741	80.2024	71.0318	77.1079	66.9512	79.0741	80.2024	71.0318	77.1079	66.9512
40.2	84.1153	87.0116	73.6482	64.9247	63.0681	79.0661	80.1969	71.0213	77.1155	66.9553	79.0661	80.1969	71.0213	77.1155	66.9553
40.24	84.1259	86.9637	73.6396	64.9246	63.0733	79.0555	80.1883	71.0121	77.1218	66.9603	79.0555	80.1883	71.0121	77.1218	66.9603
40.28	84.1327	86.9217	73.6311	64.9224	63.0774	79.0472	80.1771	71.0021	77.1292	66.9642	79.0472	80.1771	71.0021	77.1292	66.9642
40.32	84.1409	86.8771	73.622	64.919	63.0821	79.0414	80.1681	70.9921	77.1391	66.9678	79.0414	80.1681	70.9921	77.1391	66.9678
40.36	84.1487	86.8352	73.6143	64.9193	63.0858	79.0349	80.161	70.9804	77.1493	66.9716	79.0349	80.161	70.9804	77.1493	66.9716
40.4	84.1558	86.7894	73.6057	64.9179	63.0875	79.0285	80.151	70.9691	77.1573	66.9777	79.0285	80.151	70.9691	77.1573	66.9777
40.44	84.163	86.7442	73.5951	64.9185	63.0908	79.023	80.1376	70.9575	77.166	66.9841	79.023	80.1376	70.9575	77.166	66.9841
40.48	84.1717	86.6979	73.5849	64.9179	63.0935	79.02	80.1259	70.9489	77.1753	66.9892	79.02	80.1259	70.9489	77.1753	66.9892
40.52	84.1824	86.6568	73.576	64.917	63.0954	79.0194	80.1135	70.9359	77.1872	66.9954	79.0194	80.1135	70.9359	77.1872	66.9954
40.56	84.192	86.6158	73.5632	64.9153	63.0995	79.0164	80.1015	70.925	77.2002	66.9993	79.0164	80.1015	70.925	77.2002	66.9993
40.6	84.2015	86.5785	73.5517	64.9173	63.1026	79.0133	80.0895	70.9126	77.2088	67.0028	79.0133	80.0895	70.9126	77.2088	67.0028
40.64	84.212	86.5418	73.5426	64.9184	63.1074	79.0091	80.0783	70.9033	77.2175	67.0048	79.0091	80.0783	70.9033	77.2175	67.0048
40.68	84.2241	86.5025	73.5344	64.9195	63.1147	79.0029	80.0743	70.893	77.2284	67.0029	79.0029	80.0743	70.893	77.2284	67.0029
40.72	84.2335	86.4662	73.5265	64.9206	63.1197	78.9994	80.068	70.8824	77.2421	67.0028	78.9994	80.068	70.8824	77.2421	67.0028
40.76	84.2428	86.4282	73.5168	64.9266	63.1295	78.9928	80.0625	70.8736	77.2547	67.0037	78.9928	80.0625	70.8736	77.2547	67.0037
40.8	84.2546	86.3886	73.5072	64.9303	63.1349	78.9897	80.0565	70.8633	77.2681	67.0068	78.9897	80.0565	70.8633	77.2681	67.0068
40.84	84.2655	86.3519	73.4969	64.9329	63.1409	78.9818	80.0512	70.8546	77.2784	67.0065	78.9818	80.0512	70.8546	77.2784	67.0065
40.88	84.2785	86.3128	73.4892	64.9346	63.1456	78.9816	80.0466	70.8414	77.2919	67.0062	78.9816	80.0466	70.8414	77.2919	67.0062
40.92	84.2922	86.2735	73.4799	64.9344	63.1521	78.9802	80.0374	70.8275	77.3066	67.0083	78.9802	80.0374	70.8275	77.3066	67.0083
40.96	84.3058	86.2374	73.4677	64.9354	63.1555	78.9762	80.0314	70.818	77.3165	67.0077	78.9762	80.0314	70.818	77.3165	67.0077
41	84.3168	86.1989	73.4532	64.9403	63.1612	78.9699	80.0292	70.8065	77.3302	67.0092	78.9699	80.0292	70.8065	77.3302	67.0092
41.04	84.3286	86.1618	73.4407	64.9431	63.1661	78.966	80.0306	70.7948	77.3411	67.0088	78.966	80.0306	70.7948	77.3411	67.0088
41.08	84.3368	86.123	73.4257	64.9469	63.1693	78.964	80.0324	70.7831	77.3491	67.0099	78.964	80.0324	70.7831	77.3491	67.0099
41.12	84.346	86.0835	73.4128	64.9478	63.1725	78.9616	80.0348	70.7697	77.3565	67.0083	78.9616	80.0348	70.7697	77.3565	67.0083
41.16	84.3558	86.0461	73.3997	64.9504	63.1745	78.9603	80.0342	70.7572	77.3639	67.0095	78.9603	80.0342	70.7572	77.3639	67.0095
41.2	84.3668	86.0081	73.3861	64.9514	63.1775	78.9562	80.0309	70.7442	77.37	67.0121	78.9562	80.0309	70.7442	77.37	67.0121
41.24	84.3791	85.9695	73.3747	64.9524	63.1824	78.9565	80.0323	70.7313	77.3755	67.0127	78.9565	80.0323	70.7313	77.3755	67.0127
41.28	84.3896	85.9284	73.3612	64.9534	63.1871	78.9575	80.0319	70.7187	77.3786	67.0168	78.9575	80.0319	70.7187	77.3786	67.0168
41.32	84.401	85.8866	73.3501	64.9549	63.1913	78.9582	80.0325	70.7041	77.3837	67.0187	78.9582	80.0325	70.7041	77.3837	67.0187
41.36	84.4116	85.8458	73.3395	64.9582	63.1963	78.9596	80.0325	70.6913	77.3882	67.0221	78.9596	80.0325	70.6913	77.3882	67.0221
41.4	84.4233	85.8062	73.3261	64.9607	63.2003	78.9628	80.0309	70.6785	77.3927	67.0239	78.9628	80.0309	70.6785	77.3927	67.0239
41.44	84.4358	85.7665	73.312	64.9627	63.2036	78.9652	80.0314	70.6663	77.3982	67.0286	78.9652	80.0314	70.6663	77.3982	67.0286
41.48	84.4454	85.7273	73.2992	64.9623	63.2049	78.9654	80.0283	70.6549	77.4054	67.033	78.9654	80.0283	70.6549	77.4054	67.033
41.52	84.4566	85.6893	73.2881	64.9659	63.2074	78.9652	80.0261	70.6465	77.4144	67.0357	78.9652	80.0261	70.6465	77.4144	67.0357
41.56	84.4692	85.6543	73.2784	64.9696	63.2111	78.9659	80.0189	70.6354	77.4233	67.0389	78.9659	80.0189	70.6354	77.4233	67.0389
41.6	84.4784	85.6187	73.2714	64.974	63.2135	78.9687	80.0129	70.6217	77.4312	67.0421	78.9687	80.0129	70.6217	77.4312	67.0421
41.64	84.4825	85.5852	73.2633	64.9798	63.2185	78.9725	80.0074	70.6107	77.4393	67.0436	78.9725	80.0074	70.6107	77.4393	67.0436
41.68	84.4858	85.551	73.2563	64.9852	63.2223	78.9759	79.9993	70.5993	77.4424	67.0461	78.9759	79.9993	70.5993	77.4424	67.0461
41.72	84.4898	85.515	73.2503	64.9909	63.2264	78.9792	79.9912	70.5862	77.4443	67.0505	78.9792	79.9912	70.5862	77.4443	67.0505
41.76	84.4968	85.4768	73.2431	64.9965	63.2299	78.9829	79.9826	70.5754	77.4465	67.0527	78.9829	79.9826	70.5754	77.4465	67.0527
41.8	84.506	85.4365	73.2336	65.0008	63.2336	78.9851	79.9719	70.5632	77.4477	67.0577	78.9851	79.9719	70.5632	77.4477	67.0577
41.84	84.5136	85.3966	73.2251	65.0058	63.2362	78.9868	79.9579	70.5491	77.4495	67.0589	78.9868	79.9579	70.5491	77.4495	67.0589
41.88	84.5177	85.3612	73.2166	65.0117	63.2401	78.9865	79.9487	70.5314	77.4492	67.062	78.9865	79.9487	70.5314	77.4492	67.062
41.92	84.5228	85.325	73.2073	65.017	63.244	78.9853	79.9357	70.5123	77.4514	67.0636	78.9853	79.9357	70.5123	77.4514	67.0636
41.96	84.5277	85.2878	73.1949	65.0205	63.2481	78.985	79.9202	70.4948	77.4507	67.0625	78.985	79.9202	70.4948	77.4507	67.0625
42	84.5319	85.2544	73.1841	65.0221	63.2539	78.986	79.9057	70.4794	77.4485	67.0598	78.986	79.9057	70.4794	77.4485	67.0598
42.04	84.5382	85.217	73.1737	65.0251	63.2565	78.9878	79.8911	70.4624	77.4483	67.0547	78.9878	79.8911	70.4624	77.4483	67.0547
42.08	84.543	85.1782	73.1654	65.0267	63.2617	78.9884	79.8781	70.4459	77.4456	67.0508	78.9884	79.8781	70.4459	77.4456	67.0508
42.12	84.5518	85.1391	73.1562	65.0312	63.2622	78.9895	79.8651	70.4282	77.4462	67.0438	78.9895	79.8651	70.4282	77.4462	67.0438
42.16	84.5646	85.0963	73.1451	65.0364	63.2646	78.989	79.8524	70.4115	77.4454	67.0371	78.989	79.8524	70.4115	77.4454	67.0371
42.2	84.5762	85.0546	73.1333	65.0432	63.2647	78.9894	79.8376	70.3933	77.4407	67.0314	78.9894	79.8376	70.3933	77.4407	67.0314
42.24	84.5888	85.0169	73.1204	65.0515	63.2657	78.9906	79.8206	70.3756	77.4349	67.0248	78.9906	79.8206	70.3756	77.4349	67.0248
42.28	84.5985	84.974	73.1099	65.0591	63.2655	78.9927	79.803	70.3562	77.4292	67.0183	78.9927	79.803	70.3562	77.4292	67.0183
42.32	84.6089	84.93	73.0965	65.0663	63.2662	78.9983	79.789	70.3357	77.4257	67.0121	78.9983	79.789	70.3357	77.4257	67.0121
42.36	84.6159	84.8849	73.0807	65.0711	63.2678	79.0006	79.777	70.3162	77.4217	67.0067	79.0006	79.777	70.3162	77.4217	67.0067
42.4	84.6225	84.8418	73.0677	65.0796	63.2709	79.0063	79.7665	70.2958	77.4198	66.9998	79.0063	79.7665	70.2958	77.4198	66.9998
42.44	84.6318	84.8007	73.0541	65.09	63.2746	79.0087	79.7588	70.2768	77.4171	66.9954	79.0087	79.7588	70.2768	77.4171	66.9954
42.48	84.6385	84.7606	73.0363	65.0985	63.2757	79.0129	79.749	70.2607	77.413	66.9895	79.0129	79.749	70.2607	77.413	66.9895
42.52	84.6473	84.7187	73.0249	65.1066	63.275	79.0157	79.7389	70.2465	77.4094	66.9857	79.0157	79.7389	70.2465	77.4094	66.9857
42.56	84.6541	84.6817	73.0149	65.1154	63.2766	79.0164	79.7287	70.2327	77.4062	66.9785	79.0164	79.7287	70.2327	77.4062	66.9785
42.6	84.6618	84.6425	73.0036	65.1231	63.2765	79.0177	79.7127	70.2186	77.4032	66.9724	79.0177	79.7127	70.2186	77.4032	66.9724
42.64	84.6721	84.6042	72.9958	65.1325	63.277	79.0178	79.7004	70.2057	77.4004	66.9668	79.0178	79.7004	70.2057	77.4004	66.9668
42.68	84.6815	84.5686	72.9858	65.1424	63.2789	79.0203	79.6871	70.1893	77.3977	66.9609	79.0203	79.6871	70.1893	77.3977	66.9609
42.72	84.6933	84.5367	72.9777	65.1545	63.28	79.0265	79.6743	70.1736	77.3959	66.9523	79.0265	79.6743	70.1736	77.3959	66.9523
42.76	84.7068	84.5017	72.9686	65.164	63.2817	79.0266	79.6624	70.1557	77.392	66.9449	79.0266	79.6624	70.1557	77.392	66.9449
42.8	84.7165	84.4715	72.96	65.1736	63.28	79.0294	79.654	70.1401	77.3869	66.939	79.0294	79.654	70.1401	77.3869	66.939
42.84	84.7236	84.4423	72.9499	65.1839	63.2801	79.0302	79.6462	70.1234	77.3819	66.9323	79.0302	79.6462	70.1234	77.3819	66.9323
42.88	84.7308	84.4117	72.9387	65.1927	63.2809	79.0322	79.6396	70.1074	77.3764	66.9247	79.0322	79.6396	70.1074	77.3764	66.9247
42.92	84.738	84.389	72.9245	65.202	63.2831	79.0365	79.6309	70.0889	77.3714	66.9154	79.0365	79.6309	70.0889	77.3714	66.9154
42.96	84.7461	84.3698	72.9121	65.212	63.2853	79.04	79.6216	70.0702	77.3693	66.907	79.04	79.6216	70.0702	77.3693	66.907
43	84.7553	84.3478	72.9031	65.2216	63.2881	79.0443	79.6083	70.0514	77.369	66.8965	79.0443	79.6083	70.0514	77.369	66.8965
43.04	84.7629	84.3218	72.8898	65.2307	63.2902	79.0489	79.5976	70.0324	77.3691	66.8874	79.0489	79.5976	70.0324	77.3691	66.8874
43.08	84.7725	84.3034	72.8743	65.2376	63.292	79.0527	79.5896	70.0155	77.366	66.8779	79.0527	79.5896	70.0155	77.366	66.8779
43.12	84.781	84.2832	72.8562	65.2449	63.2967	79.0578	79.5832	69.9979	77.3629	66.8688	79.0578	79.5832	69.9979	77.3629	66.8688
43.16	84.7896	84.2633	72.8382	65.2554	63.3005	79.0675	79.5729	69.9804	77.3584	66.8591	79.0675	79.5729	69.9804	77.3584	66.8591
43.2	84.8037	84.2414	72.8223	65.2645	63.3056	79.0753	79.5662	69.9598	77.3556	66.8471	79.0753	79.5662	69.9598	77.3556	66.8471
43.24	84.8195	84.2161	72.8065	65.2761	63.3118	79.0867	79.5584	69.9369	77.3529	66.8339	79.0867	79.5584	69.9369	77.3529	66.8339
43.28	84.8368	84.192	72.7922	65.2841	63.3131	79.0967	79.5469	69.9151	77.3484	66.8237	79.0967	79.5469	69.9151	77.3484	66.8237
43.32	84.8499	84.1675	72.7808	65.2903	63.3127	79.104	79.5384	69.8924	77.3442	66.8139	79.104	79.5384	69.8924	77.3442	66.8139
43.36	84.8649	84.1408	72.7686	65.2951	63.3145	79.1115	79.5265	69.8693	77.3403	66.8042	79.1115	79.5265	69.8693	77.3403	66.8042
43.4	84.8774	84.1151	72.7536	65.3017	63.3171	79.1195	79.5122	69.8461	77.3362	66.7991	79.1195	79.5122	69.8461	77.3362	66.7991
43.44	84.8892	84.0857	72.739	65.3091	63.3181	79.1213	79.5004	69.8247	77.3333	66.7907	79.1213	79.5004	69.8247	77.3333	66.7907
43.48	84.9017	84.0609	72.7244	65.317	63.3193	79.1248	79.4911	69.8063	77.3277	66.7808	79.1248	79.4911	69.8063	77.3277	66.7808
43.52	84.9167	84.0352	72.7097	65.3231	63.3211	79.1294	79.4774	69.7877	77.3276	66.773	79.1294	79.4774	69.7877	77.3276	66.773
43.56	84.9285	84.0115	72.6968	65.329	63.3248	79.1297	79.4644	69.7695	77.3288	66.7637	79.1297	79.4644	69.7695	77.3288	66.7637
43.6	84.94	83.9902	72.6862	65.3343	63.3292	79.134	79.4514	69.7513	77.3295	66.7537	79.134	79.4514	69.7513	77.3295	66.7537
43.64	84.9522	83.9629	72.6724	65.3406	63.333	79.1365	79.4385	69.7317	77.328	66.7419	79.1365	79.4385	69.7317	77.328	66.7419
43.68	84.9655	83.9354	72.6586	65.3464	63.3351	79.1392	79.4243	69.7109	77.3291	66.7316	79.1392	79.4243	69.7109	77.3291	66.7316
43.72	84.9778	83.9103	72.6449	65.3534	63.3393	79.1426	79.4074	69.6885	77.3298	66.719	79.1426	79.4074	69.6885	77.3298	66.719
43.76	84.992	83.887	72.6289	65.3575	63.3431	79.1512	79.3901	69.6664	77.3301	66.7081	79.1512	79.3901	69.6664	77.3301	66.7081
43.8	85.0054	83.8632	72.6178	65.3632	63.3462	79.1586	79.3744	69.6445	77.3312	66.7	79.1586	79.3744	69.6445	77.3312	66.7
43.84	85.0169	83.8385	72.6043	65.3698	63.351	79.1654	79.3579	69.6244	77.3308	66.6904	79.1654	79.3579	69.6244	77.3308	66.6904
43.88	85.032	83.814	72.5941	65.3803	63.3548	79.1695	79.3416	69.6046	77.3298	66.6793	79.1695	79.3416	69.6046	77.3298	66.6793
43.92	85.0463	83.7866	72.5822	65.3889	63.3614	79.1714	79.3273	69.5879	77.3265	66.6702	79.1714	79.3273	69.5879	77.3265	66.6702
43.96	85.0606	83.758	72.5675	65.3986	63.3669	79.177	79.3103	69.5734	77.3209	66.6632	79.177	79.3103	69.5734	77.3209	66.6632
44	85.0767	83.7237	72.5533	65.4099	63.3718	79.1839	79.2971	69.5579	77.3179	66.6575	79.1839	79.2971	69.5579	77.3179	66.6575
44.04	85.0918	83.6941	72.5379	65.4197	63.3755	79.1877	79.2843	69.5431	77.3184	66.6518	79.1877	79.2843	69.5431	77.3184	66.6518
44.08	85.1078	83.6639	72.5223	65.4305	63.3784	79.191	79.2739	69.5274	77.3172	66.6456	79.191	79.2739	69.5274	77.3172	66.6456
44.12	85.1251	83.6369	72.5033	65.4409	63.3807	79.1963	79.2636	69.5091	77.3185	66.6393	79.1963	79.2636	69.5091	77.3185	66.6393
44.16	85.1418	83.6079	72.4869	65.4524	63.3833	79.2024	79.2544	69.4879	77.3213	66.6327	79.2024	79.2544	69.4879	77.3213	66.6327
44.2	85.1572	83.5795	72.4739	65.4637	63.3851	79.2096	79.2466	69.4696	77.3244	66.6288	79.2096	79.2466	69.4696	77.3244	66.6288
44.24	85.1765	83.5523	72.4633	65.476	63.3871	79.2167	79.2403	69.4505	77.3273	66.6251	79.2167	79.2403	69.4505	77.3273	66.6251
44.28	85.1932	83.5269	72.4514	65.4893	63.3873	79.2257	79.237	69.4322	77.3315	66.6195	79.2257	79.237	69.4322	77.3315	66.6195
44.32	85.2122	83.5016	72.4397	65.5007	63.3893	79.2366	79.2362	69.4107	77.332	66.6129	79.2366	79.2362	69.4107	77.332	66.6129
44.36	85.2303	83.4764	72.4312	65.5132	63.3922	79.245	79.2337	69.3915	77.3345	66.6102	79.245	79.2337	69.3915	77.3345	66.6102
44.4	85.2511	83.4537	72.4205	65.5248	63.3949	79.2547	79.2307	69.3723	77.3351	66.606	79.2547	79.2307	69.3723	77.3351	66.606
44.44	85.2709	83.4325	72.411	65.5383	63.3981	79.2614	79.2301	69.3516	77.3336	66.6024	79.2614	79.2301	69.3516	77.3336	66.6024
44.48	85.2873	83.4112	72.4015	65.5509	63.4025	79.2671	79.2261	69.3321	77.332	66.5997	79.2671	79.2261	69.3321	77.332	66.5997
44.52	85.3075	83.3893	72.3924	65.5599	63.4063	79.2749	79.2193	69.312	77.3271	66.5967	79.2749	79.2193	69.312	77.3271	66.5967
44.56	85.3297	83.3682	72.3803	65.5713	63.4103	79.279	79.2103	69.2905	77.3225	66.5919	79.279	79.2103	69.2905	77.3225	66.5919
44.6	85.3504	83.3456	72.3705	65.5829	63.4151	79.2852	79.2023	69.267	77.3161	66.5871	79.2852	79.2023	69.267	77.3161	66.5871
44.64	85.3691	83.323	72.3591	65.5947	63.4203	79.2891	79.1931	69.2441	77.31	66.5836	79.2891	79.1931	69.2441	77.31	66.5836
44.68	85.3874	83.3002	72.3457	65.6068	63.4241	79.2969	79.1865	69.2203	77.3042	66.5777	79.2969	79.1865	69.2203	77.3042	66.5777
44.72	85.4051	83.2747	72.3362	65.6201	63.4282	79.3071	79.1798	69.1974	77.302	66.5723	79.3071	79.1798	69.1974	77.302	66.5723
44.76	85.4202	83.2528	72.3272	65.6322	63.4322	79.3118	79.1763	69.1741	77.2993	66.5639	79.3118	79.1763	69.1741	77.2993	66.5639
44.8	85.4335	83.2316	72.3183	65.6447	63.4373	79.3129	79.1744	69.1514	77.2952	66.5567	79.3129	79.1744	69.1514	77.2952	66.5567
44.84	85.4476	83.2085	72.3107	65.6568	63.4447	79.3147	79.1705	69.129	77.2905	66.5459	79.3147	79.1705	69.129	77.2905	66.5459
44.88	85.4651	83.1904	72.3035	65.6697	63.4536	79.3178	79.1661	69.1035	77.2875	66.5346	79.3178	79.1661	69.1035	77.2875	66.5346
44.92	85.4792	83.1731	72.2951	65.6828	63.4604	79.3178	79.1587	69.0752	77.2834	66.5253	79.3178	79.1587	69.0752	77.2834	66.5253
44.96	85.4956	83.1541	72.2854	65.6923	63.4674	79.3213	79.151	69.0481	77.2777	66.5134	79.3213	79.151	69.0481	77.2777	66.5134
45	85.5126	83.1343	72.2776	65.7045	63.4748	79.325	79.147	69.022	77.2721	66.5048	79.325	79.147	69.022	77.2721	66.5048
45.04	85.5289	83.1138	72.2681	65.7142	63.4806	79.3293	79.1425	68.9974	77.2682	66.4977	79.3293	79.1425	68.9974	77.2682	66.4977
45.08	85.5446	83.0932	72.2573	65.7227	63.4871	79.3339	79.1358	68.9747	77.2617	66.4903	79.3339	79.1358	68.9747	77.2617	66.4903
45.12	85.5573	83.0736	72.2483	65.729	63.4902	79.3362	79.1295	68.9491	77.2559	66.4842	79.3362	79.1295	68.9491	77.2559	66.4842
45.16	85.5703	83.0526	72.2405	65.7372	63.4926	79.3346	79.1234	68.924	77.2481	66.4763	79.3346	79.1234	68.924	77.2481	66.4763
45.2	85.5866	83.0333	72.2342	65.7462	63.4941	79.3351	79.1223	68.8986	77.2403	66.4664	79.3351	79.1223	68.8986	77.2403	66.4664
45.24	85.599	83.0123	72.2273	65.7534	63.4959	79.3348	79.1199	68.8719	77.2294	66.4532	79.3348	79.1199	68.8719	77.2294	66.4532
45.28	85.6157	82.9951	72.2214	65.7599	63.4993	79.3361	79.1187	68.8462	77.2212	66.4403	79.3361	79.1187	68.8462	77.2212	66.4403
45.32	85.6297	82.9726	72.2176	65.7663	63.5034	79.3393	79.1167	68.8199	77.2119	66.4283	79.3393	79.1167	68.8199	77.2119	66.4283
45.36	85.6406	82.959	72.2155	65.7728	63.5066	79.3405	79.1152	68.7929	77.2033	66.4177	79.3405	79.1152	68.7929	77.2033	66.4177
45.4	85.6521	82.9401	72.2151	65.78	63.5099	79.3445	79.115	68.7652	77.1918	66.4078	79.3445	79.115	68.7652	77.1918	66.4078
45.44	85.6657	82.9214	72.2138	65.7881	63.5119	79.3449	79.1167	68.7366	77.1779	66.3966	79.3449	79.1167	68.7366	77.1779	66.3966
45.48	85.6761	82.899	72.2123	65.7944	63.5127	79.345	79.1159	68.7098	77.1681	66.3874	79.345	79.1159	68.7098	77.1681	66.3874
45.52	85.6835	82.8753	72.2113	65.7982	63.513	79.3436	79.1132	68.6842	77.1574	66.3778	79.3436	79.1132	68.6842	77.1574	66.3778
45.56	85.6883	82.8509	72.207	65.8037	63.515	79.3437	79.1097	68.657	77.1472	66.3671	79.3437	79.1097	68.657	77.1472	66.3671
45.6	85.6943	82.831	72.2045	65.8112	63.5181	79.3398	79.103	68.6329	77.139	66.3557	79.3398	79.103	68.6329	77.139	66.3557
45.64	85.7003	82.8075	72.2003	65.8186	63.5214	79.3355	79.0991	68.607	77.1312	66.3448	79.3355	79.0991	68.607	77.1312	66.3448
45.68	85.7053	82.7845	72.1979	65.8254	63.5236	79.3332	79.097	68.5784	77.1216	66.333	79.3332	79.097	68.5784	77.1216	66.333
45.72	85.7092	82.7577	72.1943	65.8301	63.5246	79.3318	79.0942	68.5511	77.1147	66.3209	79.3318	79.0942	68.5511	77.1147	66.3209
45.76	85.7126	82.7351	72.1897	65.8355	63.525	79.3325	79.0881	68.5211	77.1072	66.3085	79.3325	79.0881	68.5211	77.1072	66.3085
45.8	85.7148	82.7153	72.1842	65.8426	63.5275	79.3346	79.0835	68.4974	77.0998	66.2965	79.3346	79.0835	68.4974	77.0998	66.2965
45.84	85.7204	82.6909	72.1814	65.8485	63.5318	79.3373	79.0812	68.4693	77.0923	66.2846	79.3373	79.0812	68.4693	77.0923	66.2846
45.88	85.7236	82.6683	72.1737	65.853	63.533	79.3377	79.0775	68.4407	77.0867	66.2719	79.3377	79.0775	68.4407	77.0867	66.2719
45.92	85.7284	82.6454	72.1663	65.8579	63.5342	79.3409	79.0764	68.4159	77.0798	66.2598	79.3409	79.0764	68.4159	77.0798	66.2598
45.96	85.7287	82.6173	72.1569	65.8641	63.5349	79.3417	79.0751	68.3874	77.0736	66.2482	79.3417	79.0751	68.3874	77.0736	66.2482
46	85.7267	82.5893	72.1469	65.8723	63.5374	79.3408	79.0673	68.3583	77.0694	66.2364	79.3408	79.0673	68.3583	77.0694	66.2364
46.04	85.7256	82.5617	72.139	65.881	63.5408	79.3409	79.0631	68.3313	77.0635	66.2244	79.3409	79.0631	68.3313	77.0635	66.2244
46.08	85.7254	82.5363	72.1313	65.889	63.5427	79.3402	79.0587	68.3037	77.0581	66.2093	79.3402	79.0587	68.3037	77.0581	66.2093
46.12	85.7265	82.512	72.1248	65.8965	63.5425	79.3416	79.0542	68.2767	77.0533	66.197	79.3416	79.0542	68.2767	77.0533	66.197
46.16	85.7278	82.4869	72.1167	65.9034	63.5419	79.3417	79.0514	68.2465	77.0456	66.1848	79.3417	79.0514	68.2465	77.0456	66.1848
46.2	85.7286	82.4589	72.1055	65.9108	63.5448	79.343	79.0495	68.2204	77.0386	66.1738	79.343	79.0495	68.2204	77.0386	66.1738
46.24	85.7301	82.4303	72.097	65.9177	63.5462	79.3415	79.0466	68.1952	77.029	66.1628	79.3415	79.0466	68.1952	77.029	66.1628
46.28	85.7266	82.4011	72.0899	65.9237	63.5478	79.3404	79.0461	68.1719	77.0198	66.1469	79.3404	79.0461	68.1719	77.0198	66.1469
46.32	85.7235	82.3752	72.0829	65.9295	63.5501	79.3402	79.0452	68.1498	77.008	66.1335	79.3402	79.0452	68.1498	77.008	66.1335
46.36	85.7237	82.3541	72.0761	65.9352	63.5494	79.3419	79.0407	68.1219	76.9961	66.1215	79.3419	79.0407	68.1219	76.9961	66.1215
46.4	85.7219	82.3312	72.0695	65.941	63.5521	79.3454	79.0381	68.0956	76.9846	66.1073	79.3454	79.0381	68.0956	76.9846	66.1073
46.44	85.7226	82.3082	72.0633	65.9468	63.5539	79.3479	79.0369	68.0695	76.9731	66.0927	79.3479	79.0369	68.0695	76.9731	66.0927
46.48	85.7237	82.2825	72.0524	65.9532	63.5552	79.3493	79.0372	68.0417	76.9643	66.0762	79.3493	79.0372	68.0417	76.9643	66.0762
46.52	85.7196	82.2544	72.0442	65.9611	63.5583	79.3514	79.0419	68.0127	76.9523	66.0617	79.3514	79.0419	68.0127	76.9523	66.0617
46.56	85.7154	82.2205	72.0357	65.9693	63.5602	79.3543	79.0446	67.9899	76.9441	66.0465	79.3543	79.0446	67.9899	76.9441	66.0465
46.6	85.7128	82.1846	72.0233	65.9768	63.5619	79.3573	79.0439	67.9632	76.9329	66.031	79.3573	79.0439	67.9632	76.9329	66.031
46.64	85.7118	82.1528	72.0129	65.9823	63.5622	79.3634	79.0471	67.9354	76.9236	66.0139	79.3634	79.0471	67.9354	76.9236	66.0139
46.68	85.7136	82.1169	72.0044	65.9853	63.5626	79.3668	79.0481	67.9071	76.9125	65.9953	79.3668	79.0481	67.9071	76.9125	65.9953
46.72	85.7169	82.084	71.9965	65.9855	63.5637	79.3687	79.0497	67.8826	76.9029	65.9793	79.3687	79.0497	67.8826	76.9029	65.9793
46.76	85.7211	82.0516	71.9866	65.9895	63.5631	79.3687	79.055	67.8584	76.8933	65.9621	79.3687	79.055	67.8584	76.8933	65.9621
46.8	85.7224	82.0151	71.9749	65.9902	63.5632	79.3695	79.0583	67.8352	76.8771	65.9451	79.3695	79.0583	67.8352	76.8771	65.9451
46.84	85.7268	81.9773	71.9646	65.9947	63.5641	79.3671	79.0625	67.8095	76.8626	65.9283	79.3671	79.0625	67.8095	76.8626	65.9283
46.88	85.7303	81.9407	71.9585	65.9999	63.5631	79.3679	79.0661	67.7864	76.8457	65.9101	79.3679	79.0661	67.7864	76.8457	65.9101
46.92	85.7327	81.9049	71.9529	66.0042	63.5628	79.3652	79.07	67.7646	76.8283	65.8914	79.3652	79.07	67.7646	76.8283	65.8914
46.96	85.737	81.8669	71.9454	66.0068	63.5625	79.3605	79.0775	67.7418	76.8115	65.8734	79.3605	79.0775	67.7418	76.8115	65.8734
47	85.7409	81.8272	71.9361	66.0094	63.5625	79.3592	79.0897	67.7177	76.7977	65.8562	79.3592	79.0897	67.7177	76.7977	65.8562
47.04	85.743	81.7884	71.9291	66.0114	63.5591	79.3593	79.0998	67.6946	76.7808	65.8396	79.3593	79.0998	67.6946	76.7808	65.8396
47.08	85.7437	81.7498	71.9182	66.0147	63.5545	79.3606	79.107	67.6692	76.7616	65.824	79.3606	79.107	67.6692	76.7616	65.824
47.12	85.7472	81.7085	71.9069	66.0202	63.5496	79.3586	79.1132	67.643	76.7452	65.8078	79.3586	79.1132	67.643	76.7452	65.8078
47.16	85.7492	81.6698	71.8955	66.0278	63.5455	79.3552	79.117	67.6175	76.7253	65.7921	79.3552	79.117	67.6175	76.7253	65.7921
47.2	85.7537	81.6289	71.8849	66.0302	63.5413	79.3528	79.1233	67.5908	76.7073	65.7732	79.3528	79.1233	67.5908	76.7073	65.7732
47.24	85.7604	81.5925	71.8767	66.0367	63.5397	79.3529	79.128	67.5631	76.6946	65.7541	79.3529	79.128	67.5631	76.6946	65.7541
47.28	85.761	81.5601	71.8661	66.0432	63.539	79.3555	79.1371	67.5349	76.678	65.7352	79.3555	79.1371	67.5349	76.678	65.7352
47.32	85.7636	81.5296	71.8556	66.0512	63.5378	79.357	79.144	67.5117	76.6632	65.717	79.357	79.144	67.5117	76.6632	65.717
47.36	85.7645	81.5009	71.8455	66.0566	63.5376	79.3614	79.1487	67.4906	76.6516	65.7	79.3614	79.1487	67.4906	76.6516	65.7
47.4	85.7678	81.4764	71.839	66.0634	63.537	79.3652	79.1555	67.4681	76.6413	65.6834	79.3652	79.1555	67.4681	76.6413	65.6834
47.44	85.7728	81.4476	71.8348	66.0722	63.5347	79.3691	79.1643	67.4451	76.6273	65.6638	79.3691	79.1643	67.4451	76.6273	65.6638
47.48	85.7795	81.4097	71.8323	66.0807	63.532	79.3736	79.1723	67.4217	76.6137	65.6441	79.3736	79.1723	67.4217	76.6137	65.6441
47.52	85.7863	81.3765	71.8274	66.0893	63.5297	79.3781	79.1793	67.3992	76.6022	65.6211	79.3781	79.1793	67.3992	76.6022	65.6211
47.56	85.7912	81.3445	71.822	66.0986	63.5272	79.3868	79.1895	67.3753	76.5913	65.6021	79.3868	79.1895	67.3753	76.5913	65.6021
47.6	85.7933	81.3149	71.8177	66.1096	63.5224	79.3908	79.1977	67.3517	76.5824	65.5819	79.3908	79.1977	67.3517	76.5824	65.5819
47.64	85.7975	81.2862	71.8121	66.1221	63.5199	79.3914	79.2018	67.3273	76.5716	65.559	79.3914	79.2018	67.3273	76.5716	65.559
47.68	85.8015	81.2587	71.8079	66.1334	63.5187	79.3925	79.2081	67.3047	76.5578	65.5351	79.3925	79.2081	67.3047	76.5578	65.5351
47.72	85.8048	81.2283	71.8079	66.1464	63.5179	79.3919	79.2171	67.2818	76.547	65.5142	79.3919	79.2171	67.2818	76.547	65.5142
47.76	85.8091	81.1983	71.8068	66.157	63.5189	79.3908	79.2256	67.2618	76.5321	65.4921	79.3908	79.2256	67.2618	76.5321	65.4921
47.8	85.816	81.1698	71.8028	66.1658	63.517	79.3911	79.2332	67.2434	76.5149	65.4671	79.3911	79.2332	67.2434	76.5149	65.4671
47.84	85.8228	81.1384	71.7998	66.1751	63.5154	79.3965	79.2374	67.2176	76.4952	65.4427	79.3965	79.2374	67.2176	76.4952	65.4427
47.88	85.8217	81.108	71.793	66.1808	63.5127	79.3993	79.2382	67.1943	76.4747	65.4159	79.3993	79.2382	67.1943	76.4747	65.4159
47.92	85.8234	81.0784	71.7879	66.1868	63.507	79.4025	79.2387	67.1702	76.4556	65.3936	79.4025	79.2387	67.1702	76.4556	65.3936
47.96	85.8305	81.0488	71.7857	66.1895	63.5037	79.4058	79.2364	67.1489	76.434	65.3719	79.4058	79.2364	67.1489	76.434	65.3719
48	85.8384	81.0146	71.781	66.1943	63.5022	79.4071	79.2331	67.1305	76.4136	65.3495	79.4071	79.2331	67.1305	76.4136	65.3495
48.04	85.8444	80.9798	71.7753	66.1989	63.5026	79.4094	79.2304	67.1105	76.3987	65.3262	79.4094	79.2304	67.1105	76.3987	65.3262
48.08	85.8493	80.9499	71.7727	66.2052	63.5034	79.41	79.2278	67.0891	76.3836	65.3032	79.41	79.2278	67.0891	76.3836	65.3032
48.12	85.8535	80.9167	71.7704	66.2123	63.505	79.4099	79.2246	67.0649	76.3671	65.2832	79.4099	79.2246	67.0649	76.3671	65.2832
48.16	85.8587	80.8846	71.7728	66.2183	63.507	79.4149	79.2184	67.0447	76.3502	65.2625	79.4149	79.2184	67.0447	76.3502	65.2625
48.2	85.8601	80.8517	71.7748	66.2272	63.5087	79.4213	79.2154	67.0245	76.3306	65.2417	79.4213	79.2154	67.0245	76.3306	65.2417
48.24	85.8617	80.8184	71.7725	66.235	63.5098	79.4298	79.2088	67.0034	76.3131	65.2253	79.4298	79.2088	67.0034	76.3131	65.2253
48.28	85.8653	80.783	71.7712	66.2427	63.5117	79.4384	79.2034	66.9808	76.2946	65.2068	79.4384	79.2034	66.9808	76.2946	65.2068
48.32	85.8688	80.7482	71.7711	66.2485	63.5149	79.4429	79.1987	66.9584	76.2777	65.1872	79.4429	79.1987	66.9584	76.2777	65.1872
48.36	85.8705	80.7108	71.7721	66.2534	63.5165	79.449	79.1961	66.937	76.2573	65.1653	79.449	79.1961	66.937	76.2573	65.1653
48.4	85.8711	80.6749	71.772	66.2631	63.5184	79.4525	79.1925	66.9131	76.2378	65.1397	79.4525	79.1925	66.9131	76.2378	65.1397
48.44	85.8703	80.6435	71.7697	66.2699	63.518	79.4541	79.1879	66.8918	76.2208	65.1151	79.4541	79.1879	66.8918	76.2208	65.1151
48.48	85.8685	80.6162	71.7679	66.2781	63.5157	79.4567	79.1833	66.8701	76.204	65.0896	79.4567	79.1833	66.8701	76.204	65.0896
48.52	85.8697	80.5891	71.7636	66.2843	63.5139	79.4615	79.1778	66.8492	76.1876	65.0655	79.4615	79.1778	66.8492	76.1876	65.0655
48.56	85.8702	80.5608	71.7612	66.2924	63.5116	79.4679	79.1746	66.8255	76.1709	65.0404	79.4679	79.1746	66.8255	76.1709	65.0404
48.6	85.8705	80.5324	71.7604	66.3002	63.5083	79.4764	79.1754	66.8042	76.1541	65.0146	79.4764	79.1754	66.8042	76.1541	65.0146
48.64	85.8701	80.503	71.7554	66.3046	63.5045	79.4824	79.1758	66.784	76.1397	64.9908	79.4824	79.1758	66.784	76.1397	64.9908
48.68	85.869	80.475	71.7523	66.3094	63.5033	79.4872	79.178	66.7645	76.1272	64.9669	79.4872	79.178	66.7645	76.1272	64.9669
48.72	85.871	80.4445	71.7461	66.3138	63.498	79.4905	79.1758	66.7436	76.115	64.9444	79.4905	79.1758	66.7436	76.115	64.9444
48.76	85.8708	80.4156	71.7394	66.3207	63.496	79.4967	79.1689	66.7232	76.1025	64.9204	79.4967	79.1689	66.7232	76.1025	64.9204
48.8	85.8692	80.3886	71.7381	66.325	63.493	79.501	79.1637	66.7059	76.0879	64.896	79.501	79.1637	66.7059	76.0879	64.896
48.84	85.8666	80.3604	71.7359	66.3292	63.4925	79.5052	79.1598	66.6875	76.0726	64.871	79.5052	79.1598	66.6875	76.0726	64.871
48.88	85.8657	80.3341	71.7328	66.3347	63.4898	79.5088	79.1589	66.6685	76.0598	64.8476	79.5088	79.1589	66.6685	76.0598	64.8476
48.92	85.8674	80.3113	71.7322	66.3405	63.4865	79.5135	79.1554	66.6511	76.0481	64.824	79.5135	79.1554	66.6511	76.0481	64.824
48.96	85.8664	80.2855	71.7316	66.346	63.4827	79.5206	79.1527	66.6354	76.0347	64.802	79.5206	79.1527	66.6354	76.0347	64.802
49	85.8646	80.26	71.7325	66.3548	63.4799	79.526	79.1501	66.6227	76.0256	64.7795	79.526	79.1501	66.6227	76.0256	64.7795
49.04	85.8638	80.2288	71.7345	66.3633	63.4759	79.5329	79.1469	66.6098	76.0164	64.7565	79.5329	79.1469	66.6098	76.0164	64.7565
49.08	85.867	80.2036	71.7365	66.3713	63.4733	79.5399	79.1419	66.5945	76.0099	64.7335	79.5399	79.1419	66.5945	76.0099	64.7335
49.12	85.866	80.1806	71.7396	66.3792	63.4729	79.5455	79.1347	66.5754	76.006	64.7083	79.5455	79.1347	66.5754	76.006	64.7083
49.16	85.8616	80.1556	71.7466	66.3868	63.4716	79.5492	79.1306	66.5549	76.0038	64.6843	79.5492	79.1306	66.5549	76.0038	64.6843
49.2	85.8591	80.1322	71.7506	66.3965	63.4702	79.5571	79.1266	66.5358	76.0023	64.6618	79.5571	79.1266	66.5358	76.0023	64.6618
49.24	85.8596	80.1045	71.7538	66.4051	63.4677	79.5667	79.1233	66.517	76.0023	64.6419	79.5667	79.1233	66.517	76.0023	64.6419
49.28	85.8607	80.0755	71.761	66.4121	63.4662	79.5757	79.1206	66.4999	76.0003	64.623	79.5757	79.1206	66.4999	76.0003	64.623
49.32	85.8606	80.0488	71.7675	66.4192	63.4667	79.5815	79.1205	66.4834	75.9988	64.6054	79.5815	79.1205	66.4834	75.9988	64.6054
49.36	85.8606	80.0241	71.7747	66.4273	63.467	79.5863	79.1212	66.4658	75.9992	64.5856	79.5863	79.1212	66.4658	75.9992	64.5856
49.4	85.8615	80.0019	71.7795	66.4363	63.4665	79.5928	79.123	66.448	75.9959	64.5647	79.5928	79.123	66.448	75.9959	64.5647
49.44	85.8599	79.9818	71.785	66.4479	63.4667	79.6027	79.1212	66.4322	75.9913	64.5416	79.6027	79.1212	66.4322	75.9913	64.5416
49.48	85.8516	79.9619	71.7924	66.4581	63.4677	79.6094	79.1224	66.4173	75.9854	64.5195	79.6094	79.1224	66.4173	75.9854	64.5195
49.52	85.8479	79.9386	71.7995	66.4708	63.47	79.6171	79.1231	66.4003	75.9772	64.4986	79.6171	79.1231	66.4003	75.9772	64.4986
49.56	85.8419	79.9145	71.8053	66.4844	63.468	79.6243	79.1232	66.3861	75.9689	64.4772	79.6243	79.1232	66.3861	75.9689	64.4772
49.6	85.8366	79.8893	71.808	66.4992	63.4674	79.6332	79.1224	66.3721	75.9596	64.4571	79.6332	79.1224	66.3721	75.9596	64.4571
49.64	85.8308	79.8629	71.8103	66.5133	63.4673	79.6412	79.1213	66.3581	75.9494	64.4356	79.6412	79.1213	66.3581	75.9494	64.4356
49.68	85.8265	79.8352	71.8154	66.5271	63.4668	79.6477	79.1184	66.341	75.9404	64.4167	79.6477	79.1184	66.341	75.9404	64.4167
49.72	85.8262	79.8049	71.8221	66.5408	63.4652	79.6562	79.1169	66.3311	75.9343	64.3982	79.6562	79.1169	66.3311	75.9343	64.3982
49.76	85.825	79.7761	71.8281	66.5546	63.4641	79.6649	79.1149	66.3185	75.9275	64.3794	79.6649	79.1149	66.3185	75.9275	64.3794
49.8	85.8194	79.75	71.8368	66.566	63.4609	79.675	79.1178	66.3036	75.9221	64.3606	79.675	79.1178	66.3036	75.9221	64.3606
49.84	85.8146	79.7222	71.8442	66.5777	63.4568	79.6873	79.1195	66.2877	75.9176	64.3415	79.6873	79.1195	66.2877	75.9176	64.3415
49.88	85.8138	79.692	71.8495	66.5903	63.4545	79.6971	79.1145	66.2702	75.9156	64.3226	79.6971	79.1145	66.2702	75.9156	64.3226
49.92	85.8105	79.6628	71.8552	66.6027	63.4559	79.7082	79.1106	66.256	75.9166	64.3017	79.7082	79.1106	66.256	75.9166	64.3017
49.96	85.8087	79.6358	71.8571	66.6139	63.4547	79.718	79.1105	66.2384	75.9207	64.2794	79.718	79.1105	66.2384	75.9207	64.2794
[truncated: 11,250 more rows]

## Sheet: Figure 3E
angle (degrees)	chi^2
83.0413	2.14605
81.7899	9.9934
76.8207	15.3586
[truncated: 3,747 more rows]

## Sheet: Figure 4B
RMSF (nm)	Epitope	Starting Structure, Repeat
[truncated: 45 more rows]

[truncated: 8 more sheets: Figure 5A, Figure 5B, Figure 5C, Figure 5D, Figure 5E, Figure S1A, Figure S3A, Figure S4B]
